# Supplementary material for: Thermodynamics of structure-forming systems
Source: Nat Commun. 2021 Feb 18;12:1127. doi: 10.1038/s41467-021-21272-7 (PMC7893045; doi:10.1038/s41467-021-21272-7)
Supplement: Supplementary file 3 — Source Data [file 41467_2021_21272_MOESM3_ESM.zip]

Archive with 126 entries (72 files):
- Thermodynamics-of-structure-forming-systems/
- Thermodynamics-of-structure-forming-systems/.git/
- Thermodynamics-of-structure-forming-systems/.git/COMMIT_EDITMSG
- Thermodynamics-of-structure-forming-systems/.git/config
- Thermodynamics-of-structure-forming-systems/.git/description
- Thermodynamics-of-structure-forming-systems/.git/FETCH_HEAD
- Thermodynamics-of-structure-forming-systems/.git/HEAD
- Thermodynamics-of-structure-forming-systems/.git/hooks/
- Thermodynamics-of-structure-forming-systems/.git/hooks/applypatch-msg.sample
- Thermodynamics-of-structure-forming-systems/.git/hooks/commit-msg.sample
- Thermodynamics-of-structure-forming-systems/.git/hooks/fsmonitor-watchman.sample
- Thermodynamics-of-structure-forming-systems/.git/hooks/post-update.sample
- Thermodynamics-of-structure-forming-systems/.git/hooks/pre-applypatch.sample
- Thermodynamics-of-structure-forming-systems/.git/hooks/pre-commit.sample
- Thermodynamics-of-structure-forming-systems/.git/hooks/pre-merge-commit.sample
- Thermodynamics-of-structure-forming-systems/.git/hooks/pre-push.sample
- Thermodynamics-of-structure-forming-systems/.git/hooks/pre-rebase.sample
- Thermodynamics-of-structure-forming-systems/.git/hooks/pre-receive.sample
- Thermodynamics-of-structure-forming-systems/.git/hooks/prepare-commit-msg.sample
- Thermodynamics-of-structure-forming-systems/.git/hooks/update.sample
- Thermodynamics-of-structure-forming-systems/.git/index
- Thermodynamics-of-structure-forming-systems/.git/info/
- Thermodynamics-of-structure-forming-systems/.git/info/exclude
- Thermodynamics-of-structure-forming-systems/.git/logs/
- Thermodynamics-of-structure-forming-systems/.git/logs/HEAD
- Thermodynamics-of-structure-forming-systems/.git/logs/refs/
- Thermodynamics-of-structure-forming-systems/.git/logs/refs/heads/
- Thermodynamics-of-structure-forming-systems/.git/logs/refs/heads/master
- Thermodynamics-of-structure-forming-systems/.git/logs/refs/remotes/
- Thermodynamics-of-structure-forming-systems/.git/logs/refs/remotes/origin/
- Thermodynamics-of-structure-forming-systems/.git/logs/refs/remotes/origin/master
- Thermodynamics-of-structure-forming-systems/.git/objects/
- Thermodynamics-of-structure-forming-systems/.git/objects/10/
- Thermodynamics-of-structure-forming-systems/.git/objects/10/ca2a21b470d9f45d623278122b37d013404c02
- Thermodynamics-of-structure-forming-systems/.git/objects/1a/
- Thermodynamics-of-structure-forming-systems/.git/objects/1a/7ac7627c71c11f85866e5772acde3b07f71f68
- Thermodynamics-of-structure-forming-systems/.git/objects/33/
- Thermodynamics-of-structure-forming-systems/.git/objects/33/e8b964ffaa58b3de2edd67de2f596e3667e0de
- Thermodynamics-of-structure-forming-systems/.git/objects/44/
- Thermodynamics-of-structure-forming-systems/.git/objects/44/032c45a9229e52fe0b9ecd4246b3c62289553c
- Thermodynamics-of-structure-forming-systems/.git/objects/49/
- Thermodynamics-of-structure-forming-systems/.git/objects/49/3ae4a6ea419da649837370b49033e380e347b1
- Thermodynamics-of-structure-forming-systems/.git/objects/4b/
- Thermodynamics-of-structure-forming-systems/.git/objects/4b/038cf005b8bed1d1457ecdd21eba8846b27db9
- Thermodynamics-of-structure-forming-systems/.git/objects/4c/
- Thermodynamics-of-structure-forming-systems/.git/objects/4c/0a4c32b1898ea0b1443bba9176fd0f0235986d
- Thermodynamics-of-structure-forming-systems/.git/objects/5b/
- Thermodynamics-of-structure-forming-systems/.git/objects/5b/f30618fbcc37b4127f1926d68e02cbf4eb89e1
- Thermodynamics-of-structure-forming-systems/.git/objects/6f/
- Thermodynamics-of-structure-forming-systems/.git/objects/6f/a25e50daa98994e807c2a6e28fe0ee738abb46
- Thermodynamics-of-structure-forming-systems/.git/objects/74/
- Thermodynamics-of-structure-forming-systems/.git/objects/74/d71fb932d6ec03caa29fa73c5c8d24e3124cc3
- Thermodynamics-of-structure-forming-systems/.git/objects/76/
- Thermodynamics-of-structure-forming-systems/.git/objects/76/4916052de15838527861c18f48ebf2dcb5b857
- Thermodynamics-of-structure-forming-systems/.git/objects/7f/
- Thermodynamics-of-structure-forming-systems/.git/objects/7f/8202f4b50c7eab933dc8ef33bbcc476861902c
- Thermodynamics-of-structure-forming-systems/.git/objects/81/
- Thermodynamics-of-structure-forming-systems/.git/objects/81/5fe61e59248cee60f84317983624b051f51775
- Thermodynamics-of-structure-forming-systems/.git/objects/88/
- Thermodynamics-of-structure-forming-systems/.git/objects/88/f37b752ffc192d9c66753e3c8329782460a5a2
- Thermodynamics-of-structure-forming-systems/.git/objects/97/
- Thermodynamics-of-structure-forming-systems/.git/objects/97/ffcea1f7733f890ef6113749b4cba4b31e96ae
- Thermodynamics-of-structure-forming-systems/.git/objects/a1/
- Thermodynamics-of-structure-forming-systems/.git/objects/a1/a1d072d4456248a7719f2aceb1850afc248a3f
- Thermodynamics-of-structure-forming-systems/.git/objects/a2/
- Thermodynamics-of-structure-forming-systems/.git/objects/a2/d82ac87f37f0d9e80b79b0c1f9db90e90bbd16
- Thermodynamics-of-structure-forming-systems/.git/objects/af/
- Thermodynamics-of-structure-forming-systems/.git/objects/af/0b5acc5e578cd100450253e1633ec74b0251f7
- Thermodynamics-of-structure-forming-systems/.git/objects/b0/
- Thermodynamics-of-structure-forming-systems/.git/objects/b0/fae6585fd207d040df402b1d300b46f193eb34
- Thermodynamics-of-structure-forming-systems/.git/objects/b4/
- Thermodynamics-of-structure-forming-systems/.git/objects/b4/ea633edd298372268f2d09fe52baf5fd1debcc
- Thermodynamics-of-structure-forming-systems/.git/objects/c3/
- Thermodynamics-of-structure-forming-systems/.git/objects/c3/e285ee8b9073ac12851f1ba9719fc9fa26bfff
- Thermodynamics-of-structure-forming-systems/.git/objects/c5/
- Thermodynamics-of-structure-forming-systems/.git/objects/c5/e3e293377f6a846dab4c59562a90ffcae19a5c
- Thermodynamics-of-structure-forming-systems/.git/objects/c6/
- Thermodynamics-of-structure-forming-systems/.git/objects/c6/8e5d785670001ac9ca89ecf57db7af1e4aca5b
- Thermodynamics-of-structure-forming-systems/.git/objects/cd/
- Thermodynamics-of-structure-forming-systems/.git/objects/cd/ddfeb211518adffd338356dd49b7e2bfcb75fa
- Thermodynamics-of-structure-forming-systems/.git/objects/d6/
- Thermodynamics-of-structure-forming-systems/.git/objects/d6/f15bf1e4608e9aace5a13f470a72d35d290f14
- Thermodynamics-of-structure-forming-systems/.git/objects/dd/
- Thermodynamics-of-structure-forming-systems/.git/objects/dd/4696cebf532ab58d86fb1ca8d3e6a69b48d461
- Thermodynamics-of-structure-forming-systems/.git/objects/ec/
- Thermodynamics-of-structure-forming-systems/.git/objects/ec/1909c796c198542ddf9568998814731a86bff8
- Thermodynamics-of-structure-forming-systems/.git/objects/ef/
- Thermodynamics-of-structure-forming-systems/.git/objects/ef/2a0da5211751dcb5b3d44fa052730e2cfc4499
- Thermodynamics-of-structure-forming-systems/.git/objects/f0/
- Thermodynamics-of-structure-forming-systems/.git/objects/f0/7fb1b35cd9bd65f92039c6929a0cccb7c92062
- Thermodynamics-of-structure-forming-systems/.git/objects/f7/
- Thermodynamics-of-structure-forming-systems/.git/objects/f7/4c91513b1acf2f09824250238e6ec515858808
- Thermodynamics-of-structure-forming-systems/.git/objects/fe/
- Thermodynamics-of-structure-forming-systems/.git/objects/fe/3068416511bcb5b4ce4e4a7b6caff398a11127
- Thermodynamics-of-structure-forming-systems/.git/objects/info/
- Thermodynamics-of-structure-forming-systems/.git/objects/pack/
- Thermodynamics-of-structure-forming-systems/.git/refs/
- Thermodynamics-of-structure-forming-systems/.git/refs/heads/
- Thermodynamics-of-structure-forming-systems/.git/refs/heads/master
- Thermodynamics-of-structure-forming-systems/.git/refs/remotes/
- Thermodynamics-of-structure-forming-systems/.git/refs/remotes/origin/
- Thermodynamics-of-structure-forming-systems/.git/refs/remotes/origin/master
- Thermodynamics-of-structure-forming-systems/.git/refs/tags/
- Thermodynamics-of-structure-forming-systems/source_code/
- Thermodynamics-of-structure-forming-systems/source_code/fig3/
- Thermodynamics-of-structure-forming-systems/source_code/fig3/combineplots.py
- Thermodynamics-of-structure-forming-systems/source_code/fig3/magnetisation.py
- Thermodynamics-of-structure-forming-systems/source_code/fig3/mc.py
- Thermodynamics-of-structure-forming-systems/source_data/
- Thermodynamics-of-structure-forming-systems/source_data/fig1/
- Thermodynamics-of-structure-forming-systems/source_data/fig1/n10000c.csv
- Thermodynamics-of-structure-forming-systems/source_data/fig1/n10000gc.csv
- Thermodynamics-of-structure-forming-systems/source_data/fig1/n1000c.csv
- Thermodynamics-of-structure-forming-systems/source_data/fig1/n1000gc.csv
- Thermodynamics-of-structure-forming-systems/source_data/fig1/n100c.csv
- Thermodynamics-of-structure-forming-systems/source_data/fig1/n100gc.csv
- Thermodynamics-of-structure-forming-systems/source_data/fig2/
- Thermodynamics-of-structure-forming-systems/source_data/fig2/cluster_size.csv
- Thermodynamics-of-structure-forming-systems/source_data/fig3/
- Thermodynamics-of-structure-forming-systems/source_data/fig3/n200stabel.csv
- Thermodynamics-of-structure-forming-systems/source_data/fig3/n200unstabel.csv
- Thermodynamics-of-structure-forming-systems/source_data/fig3/n200unstabel2.csv
- Thermodynamics-of-structure-forming-systems/source_data/fig3/n50stabel.csv
- Thermodynamics-of-structure-forming-systems/source_data/fig3/n50unstabel.csv
- Thermodynamics-of-structure-forming-systems/source_data/fig3/n50unstabel2.csv
- Thermodynamics-of-structure-forming-systems/source_data/fig3/spins400.csv
