# Supplementary material for: Thermodynamics of structure-forming systems
Source: Nat Commun. 2021 Feb 18;12:1127. doi: 10.1038/s41467-021-21272-7 (PMC7893045; doi:10.1038/s41467-021-21272-7)
Supplement: Supplementary file 3 — Source Data [file 41467_2021_21272_MOESM3_ESM.zip › Thermodynamics-of-structure-forming-systems/source_data/fig2/cluster_size.csv]

{0.03, 1, 90.69342622607864}	{0.03, 2, 90.79536329501423}	{0.03, 3, 90.8550087409658}	{0.03, 4, 90.89733221323651}	{0.03, 5, 90.93016219963752}	{0.03, 6, 90.95698657092184}	{0.03, 7, 90.97966615662534}	{0.03, 8, 90.99931180282124}	{0.03, 9, 91.01664021027177}	{0.03, 10, 91.0321404667508}	{0.03, 11, 91.04616204219762}	{0.03, 12, 91.05896198430752}	{0.03, 13, 91.07073688279192}	{0.03, 14, 91.0816383360096}	{0.03, 15, 91.09178695682878}	{0.03, 16, 91.1012800713126}	{0.03, 17, 91.11019721284924}	{0.03, 18, 91.11860426465796}	{0.03, 19, 91.126556415538}	{0.03, 20, 91.13410035609525}	{0.03, 21, 91.14127593912791}	{0.03, 22, 91.1481171491247}	{0.03, 23, 91.15465460534456}	{0.03, 24, 91.16091331794178}	{0.03, 25, 91.1669163314198}	{0.03, 26, 91.17268371241639}	{0.03, 27, 91.17823325033667}	{0.03, 28, 91.1835807479462}	{0.03, 29, 91.18874053187714}	{0.03, 30, 91.19372519218084}	{0.03, 31, 91.19854612050159}	{0.03, 32, 91.20321415108853}	{0.03, 33, 91.20773826559262}	{0.03, 34, 91.21212720125125}	{0.03, 35, 91.21638861102495}	{0.03, 36, 91.22053022402343}	{0.03, 37, 91.22455808899163}	{0.03, 38, 91.22847843064255}	{0.03, 39, 91.23229684132549}	{0.03, 40, 91.23601849007895}	{0.03, 41, 91.23964815024799}	{0.03, 42, 91.24318988520116}	{0.03, 43, 91.24664894134585}	{0.03, 44, 91.25002802876719}	{0.03, 45, 91.25333107268854}	{0.03, 46, 91.25656109754073}	{0.03, 47, 91.25972236487634}	{0.03, 48, 91.2628166079428}	{0.03, 49, 91.26584698360743}	{0.03, 50, 91.26881607338439}
{0.05, 1, 83.23966620226034}	{0.05, 2, 83.3603077053928}	{0.05, 3, 83.43115158895105}	{0.05, 4, 83.48153897237015}	{0.05, 5, 83.52069290265557}	{0.05, 6, 83.55272977962144}	{0.05, 7, 83.57984875624471}	{0.05, 8, 83.60336415361468}	{0.05, 9, 83.62412462271682}	{0.05, 10, 83.64271013841335}	{0.05, 11, 83.65953471085699}	{0.05, 12, 83.67490423776869}	{0.05, 13, 83.68905118937055}	{0.05, 14, 83.70215635963936}	{0.05, 15, 83.71436313971002}	{0.05, 16, 83.7257872441277}	{0.05, 17, 83.73652327751611}	{0.05, 18, 83.74664966251217}	{0.05, 19, 83.7562322382635}	{0.05, 20, 83.76532653510996}	{0.05, 21, 83.77398009104917}	{0.05, 22, 83.7822337864969}	{0.05, 23, 83.79012307464798}	{0.05, 24, 83.79767886741267}	{0.05, 25, 83.80492831207889}	{0.05, 26, 83.81189536407027}	{0.05, 27, 83.81860127134314}	{0.05, 28, 83.82506496775848}	{0.05, 29, 83.83130339920872}	{0.05, 30, 83.83733178899602}	{0.05, 31, 83.84316386591881}	{0.05, 32, 83.84881204110846}	{0.05, 33, 83.85428760696381}	{0.05, 34, 83.85960087754304}	{0.05, 35, 83.86476119169234}	{0.05, 36, 83.8697771261855}	{0.05, 37, 83.87465657840666}	{0.05, 38, 83.8794067827263}	{0.05, 39, 83.88403449907702}	{0.05, 40, 83.88854576661707}	{0.05, 41, 83.8929465626113}	{0.05, 42, 83.89724196790195}	{0.05, 43, 83.90143701326738}	{0.05, 44, 83.90553628254428}	{0.05, 45, 83.90954407061386}	{0.05, 46, 83.91346438028621}	{0.05, 47, 83.9173009326196}	{0.05, 48, 83.9210573591183}	{0.05, 49, 83.9247368270767}	{0.05, 50, 83.92834247852889}
{0.06999999999999999, 1, 78.18906057779213}	{0.06999999999999999, 2, 78.31897839416916}	{0.06999999999999999, 3, 78.39527668736434}	{0.06999999999999999, 4, 78.44954693348662}	{0.06999999999999999, 5, 78.49172022331364}	{0.06999999999999999, 6, 78.52622902237455}	{0.06999999999999999, 7, 78.5554414921937}	{0.06999999999999999, 8, 78.58077298342788}	{0.06999999999999999, 9, 78.60313740205719}	{0.06999999999999999, 10, 78.62315933497389}	{0.06999999999999999, 11, 78.64128464077432}	{0.06999999999999999, 12, 78.65784276521484}	{0.06999999999999999, 13, 78.67308406240508}	{0.06999999999999999, 14, 78.68720321166266}	{0.06999999999999999, 15, 78.70035478308802}	{0.06999999999999999, 16, 78.71266323589147}	{0.06999999999999999, 17, 78.7242305468604}	{0.06999999999999999, 18, 78.73514119756116}	{0.06999999999999999, 19, 78.74546600667199}	{0.06999999999999999, 20, 78.75526487801412}	{0.06999999999999999, 21, 78.76458898264448}	{0.06999999999999999, 22, 78.77348235617863}	{0.06999999999999999, 23, 78.78198317408007}	{0.06999999999999999, 24, 78.790124743033}	{0.06999999999999999, 25, 78.79793630028593}	{0.06999999999999999, 26, 78.80544364883511}	{0.06999999999999999, 27, 78.81266967572618}	{0.06999999999999999, 28, 78.81963477586923}	{0.06999999999999999, 29, 78.82635720139486}	{0.06999999999999999, 30, 78.83285335154747}	{0.06999999999999999, 31, 78.8391380156972}	{0.06999999999999999, 32, 78.84522457508488}	{0.06999999999999999, 33, 78.85112518224688}	{0.06999999999999999, 34, 78.85685091009202}	{0.06999999999999999, 35, 78.86241185518202}	{0.06999999999999999, 36, 78.86781726811324}	{0.06999999999999999, 37, 78.87307564465888}	{0.06999999999999999, 38, 78.87819479669503}	{0.06999999999999999, 39, 78.8831819435484}	{0.06999999999999999, 40, 78.88804372108858}	{0.06999999999999999, 41, 78.89278634426454}	{0.06999999999999999, 42, 78.89741549438807}	{0.06999999999999999, 43, 78.90193650869998}	{0.06999999999999999, 44, 78.90635433951587}	{0.06999999999999999, 45, 78.91067360908575}	{0.06999999999999999, 46, 78.91489863396643}	{0.06999999999999999, 47, 78.91903344817472}	{0.06999999999999999, 48, 78.9230818273375}	{0.06999999999999999, 49, 78.92704739158012}	{0.06999999999999999, 50, 78.93093339350008}
{0.09, 1, 74.36343607828415}	{0.09, 2, 74.50137112309721}	{0.09, 3, 74.58237569555465}	{0.09, 4, 74.63999261068683}	{0.09, 5, 74.68476603741482}	{0.09, 6, 74.72140214062924}	{0.09, 7, 74.75241520472548}	{0.09, 8, 74.77930791203833}	{0.09, 9, 74.80305057341839}	{0.09, 10, 74.82430626576532}	{0.09, 11, 74.84354843300525}	{0.09, 12, 74.86112676686456}	{0.09, 13, 74.87730706967076}	{0.09, 14, 74.89229612267918}	{0.09, 15, 74.90625784960862}	{0.09, 16, 74.91932452399811}	{0.09, 17, 74.93160437547341}	{0.09, 18, 74.9431870985205}	{0.09, 19, 74.95414785901033}	{0.09, 20, 74.96455027346343}	{0.09, 21, 74.97444866137171}	{0.09, 22, 74.98388977371773}	{0.09, 23, 74.9929141376435}	{0.09, 24, 75.00155711478104}	{0.09, 25, 75.00984974411313}	{0.09, 26, 75.01781941952808}	{0.09, 27, 75.02549043848806}	{0.09, 28, 75.03288444464245}	{0.09, 29, 75.0400208404071}	{0.09, 30, 75.04691701020806}	{0.09, 31, 75.0535886648472}	{0.09, 32, 75.06005001151628}	{0.09, 33, 75.06631395030809}	{0.09, 34, 75.07239222785314}	{0.09, 35, 75.07829557153715}	{0.09, 36, 75.08403380290017}	{0.09, 37, 75.08961594205574}	{0.09, 38, 75.09505028295648}	{0.09, 39, 75.10034447816737}	{0.09, 40, 75.10550560058492}	{0.09, 41, 75.11054019846674}	{0.09, 42, 75.11545434921977}	{0.09, 43, 75.12025370127297}	{0.09, 44, 75.12494351465634}	{0.09, 45, 75.12952869064128}	{0.09, 46, 75.13401382797717}	{0.09, 47, 75.13840319950553}	{0.09, 48, 75.14270082848412}	{0.09, 49, 75.14691048502006}	{0.09, 50, 75.15103571127649}
{0.11, 1, 71.2699487873537}	{0.11, 2, 71.41519186708344}	{0.11, 3, 71.50048354347}	{0.11, 4, 71.56114774594812}	{0.11, 5, 71.60828803254293}	{0.11, 6, 71.64686009147992}	{0.11, 7, 71.67951145971567}	{0.11, 8, 71.70782443392216}	{0.11, 9, 71.73282068950918}	{0.11, 10, 71.75519848505981}	{0.11, 11, 71.77545621372585}	{0.11, 12, 71.79396216750969}	{0.11, 13, 71.8109962026477}	{0.11, 14, 71.82677598882854}	{0.11, 15, 71.84147417496631}	{0.11, 16, 71.85523000853368}	{0.11, 17, 71.86815745229933}	{0.11, 18, 71.88035094425318}	{0.11, 19, 71.89188960943946}	{0.11, 20, 71.90284044954038}	{0.11, 21, 71.9132606372945}	{0.11, 22, 71.92319940419168}	{0.11, 23, 71.93269941454697}	{0.11, 24, 71.94179790406193}	{0.11, 25, 71.95052754802502}	{0.11, 26, 71.95891717556074}	{0.11, 27, 71.96699240794605}	{0.11, 28, 71.97477600183872}	{0.11, 29, 71.98228837031017}	{0.11, 30, 71.98954784496055}	{0.11, 31, 71.99657095459176}	{0.11, 32, 72.00337265882337}	{0.11, 33, 72.0099665385214}	{0.11, 34, 72.0163649608236}	{0.11, 35, 72.02257921952567}	{0.11, 36, 72.02861965597579}	{0.11, 37, 72.03449575912025}	{0.11, 38, 72.04021627649534}	{0.11, 39, 72.04578925168813}	{0.11, 40, 72.05122213412567}	{0.11, 41, 72.05652181886518}	{0.11, 42, 72.06169470343848}	{0.11, 43, 72.06674673434225}	{0.11, 44, 72.07168345071435}	{0.11, 45, 72.07651001625796}	{0.11, 46, 72.08123125682917}	{0.11, 47, 72.08585168706279}	{0.11, 48, 72.09037553710567}	{0.11, 49, 72.09480677606714}	{0.11, 50, 72.09914913309588}
{0.13, 1, 68.66398989716339}	{0.13, 2, 68.81609249263099}	{0.13, 3, 68.90540172983432}	{0.13, 4, 68.96891940236206}	{0.13, 5, 69.01827488977207}	{0.13, 6, 69.05865819347711}	{0.13, 7, 69.09284188885931}	{0.13, 8, 69.12248294482893}	{0.13, 9, 69.14865122471578}	{0.13, 10, 69.17207787111714}	{0.13, 11, 69.19328478562669}	{0.13, 12, 69.21265759185579}	{0.13, 13, 69.23048932316128}	{0.13, 14, 69.24700789189804}	{0.13, 15, 69.26239406926196}	{0.13, 16, 69.2767936570771}	{0.13, 17, 69.29032596744983}	{0.13, 18, 69.30308987762912}	{0.13, 19, 69.31516824762734}	{0.13, 20, 69.3266312048416}	{0.13, 21, 69.33753862771236}	{0.13, 22, 69.3479420503423}	{0.13, 23, 69.3578861461361}	{0.13, 24, 69.36740989371869}	{0.13, 25, 69.37654750702545}	{0.13, 26, 69.38532918232745}	{0.13, 27, 69.39378170043996}	{0.13, 28, 69.40192892779571}	{0.13, 29, 69.40979222256246}	{0.13, 30, 69.41739077293906}	{0.13, 31, 69.42474189055088}	{0.13, 32, 69.43186123056448}	{0.13, 33, 69.43876301284983}	{0.13, 34, 69.44546018457623}	{0.13, 35, 69.4519645692117}	{0.13, 36, 69.45828698864752}	{0.13, 37, 69.46443739435927}	{0.13, 38, 69.47042491787337}	{0.13, 39, 69.47625799594395}	{0.13, 40, 69.48194442657775}	{0.13, 41, 69.48749142385455}	{0.13, 42, 69.49290568793585}	{0.13, 43, 69.49819344301443}	{0.13, 44, 69.50336048635643}	{0.13, 45, 69.5084122264647}	{0.13, 46, 69.51335371349795}	{0.13, 47, 69.51818967406989}	{0.13, 48, 69.52292453657145}	{0.13, 49, 69.52756245599065}	{0.13, 50, 69.53210733609195}
{0.15000000000000002, 1, 66.40571790753464}	{0.15000000000000002, 2, 66.56460972985586}	{0.15000000000000002, 3, 66.65783171996006}	{0.15000000000000002, 4, 66.7241101019995}	{0.15000000000000002, 5, 66.77560089356295}	{0.15000000000000002, 6, 66.81772594418263}	{0.15000000000000002, 7, 66.85338068953644}	{0.15000000000000002, 8, 66.88429510656013}	{0.15000000000000002, 9, 66.9115860058249}	{0.15000000000000002, 10, 66.93601650903382}	{0.15000000000000002, 11, 66.95813128718892}	{0.15000000000000002, 12, 66.97833275197911}	{0.15000000000000002, 13, 66.9969266716393}	{0.15000000000000002, 14, 67.01415084798015}	{0.15000000000000002, 15, 67.03019388562734}	{0.15000000000000002, 16, 67.04520789859892}	{0.15000000000000002, 17, 67.05931735701512}	{0.15000000000000002, 18, 67.07262540923655}	{0.15000000000000002, 19, 67.08521849476696}	{0.15000000000000002, 20, 67.09716976318997}	{0.15000000000000002, 21, 67.10854167448319}	{0.15000000000000002, 22, 67.11938798305256}	{0.15000000000000002, 23, 67.1297552856655}	{0.15000000000000002, 24, 67.13968423832844}	{0.15000000000000002, 25, 67.14921052619425}	{0.15000000000000002, 26, 67.15836564239278}	{0.15000000000000002, 27, 67.16717752032055}	{0.15000000000000002, 28, 67.17567105095483}	{0.15000000000000002, 29, 67.18386850943104}	{0.15000000000000002, 30, 67.19178990945308}	{0.15000000000000002, 31, 67.19945329946623}	{0.15000000000000002, 32, 67.20687501169762}	{0.15000000000000002, 33, 67.21406987396412}	{0.15000000000000002, 34, 67.2210513897372}	{0.15000000000000002, 35, 67.2278318879134}	{0.15000000000000002, 36, 67.23442265839708}	{0.15000000000000002, 37, 67.24083406538908}	{0.15000000000000002, 38, 67.24707564473077}	{0.15000000000000002, 39, 67.25315619274208}	{0.15000000000000002, 40, 67.25908383353088}	{0.15000000000000002, 41, 67.26486610136381}	{0.15000000000000002, 42, 67.27050997350362}	{0.15000000000000002, 43, 67.27602194445807}	{0.15000000000000002, 44, 67.28140805907239}	{0.15000000000000002, 45, 67.28667395584598}	{0.15000000000000002, 46, 67.29182490208248}	{0.15000000000000002, 47, 67.2968658251273}	{0.15000000000000002, 48, 67.30180134077249}	{0.15000000000000002, 49, 67.30663579339051}	{0.15000000000000002, 50, 67.31137323938728}
{0.17, 1, 64.40471126427119}	{0.17, 2, 64.5720644045815}	{0.17, 3, 64.66970754011014}	{0.17, 4, 64.73897500487783}	{0.17, 5, 64.79272213552306}	{0.17, 6, 64.83665877572416}	{0.17, 7, 64.87382658698624}	{0.17, 8, 64.90603990914529}	{0.17, 9, 64.93446860996895}	{0.17, 10, 64.95991133919614}	{0.17, 11, 64.98293771831206}	{0.17, 12, 65.00396834976036}	{0.17, 13, 65.02332267103273}	{0.17, 14, 65.04124901444786}	{0.17, 15, 65.05794427243072}	{0.17, 16, 65.0735671903203}	{0.17, 17, 65.088247635715}	{0.17, 18, 65.10209320421568}	{0.17, 19, 65.11519404092054}	{0.17, 20, 65.12762642214949}	{0.17, 21, 65.1394554640245}	{0.17, 22, 65.15073719940918}	{0.17, 23, 65.1615201933233}	{0.17, 24, 65.1718468142751}	{0.17, 25, 65.18175424607935}	{0.17, 26, 65.1912753011067}	{0.17, 27, 65.20043907886863}	{0.17, 28, 65.20927151186024}	{0.17, 29, 65.21779579406076}	{0.17, 30, 65.22603278467683}	{0.17, 31, 65.23400126722174}	{0.17, 32, 65.24171825449172}	{0.17, 33, 65.24919918674219}	{0.17, 34, 65.25645812327589}	{0.17, 35, 65.26350790207363}	{0.17, 36, 65.27036027769817}	{0.17, 37, 65.27702603988185}	{0.17, 38, 65.2835151162146}	{0.17, 39, 65.2898366619953}	{0.17, 40, 65.29599913757141}	{0.17, 41, 65.30201037867046}	{0.17, 42, 65.30787765391818}	{0.17, 43, 65.31360771642106}	{0.17, 44, 65.31920687015223}	{0.17, 45, 65.32468097095081}	{0.17, 46, 65.33003550474575}	{0.17, 47, 65.3352756001303}	{0.17, 48, 65.34040606215339}	{0.17, 49, 65.34543139953603}	{0.17, 50, 65.35035584881025}
{0.19, 1, 62.588932016517674}	{0.19, 2, 62.773333453188876}	{0.19, 3, 62.87826254028497}	{0.19, 4, 62.95194462783749}	{0.19, 5, 63.008797149406846}	{0.19, 6, 63.05510636138662}	{0.19, 7, 63.094183936237144}	{0.19, 8, 63.1279904584636}	{0.19, 9, 63.1577832154817}	{0.19, 10, 63.18441697345271}	{0.19, 11, 63.20849939762335}	{0.19, 12, 63.23047797927534}	{0.19, 13, 63.25069184104639}	{0.19, 14, 63.26940413882387}	{0.19, 15, 63.28682317725793}	{0.19, 16, 63.30311668584397}	{0.19, 17, 63.31842171511712}	{0.19, 18, 63.33285169408116}	{0.19, 19, 63.34650156687503}	{0.19, 20, 63.359451604577394}	{0.19, 21, 63.37177028230957}	{0.19, 22, 63.383516483825666}	{0.19, 23, 63.39474121384814}	{0.19, 24, 63.405488944527384}	{0.19, 25, 63.41579868591412}	{0.19, 26, 63.42570484574633}	{0.19, 27, 63.435237926343454}	{0.19, 28, 63.44442509364558}	{0.19, 29, 63.45329065084373}	{0.19, 30, 63.46185641965956}	{0.19, 31, 63.47014207134719}	{0.19, 32, 63.47816541170486}	{0.19, 33, 63.48594258225172}	{0.19, 34, 63.49348828850115}	{0.19, 35, 63.50081594849028}	{0.19, 36, 63.50793786053663}	{0.19, 37, 63.51486528804415}	{0.19, 38, 63.5216086069926}	{0.19, 39, 63.52817738060638}	{0.19, 40, 63.53458044505551}	{0.19, 41, 63.54082598132994}	{0.19, 42, 63.546921578663024}	{0.19, 43, 63.55287429007943}	{0.19, 44, 63.558690681951084}	{0.19, 45, 63.564376877221825}	{0.19, 46, 63.56993859678578}	{0.19, 47, 63.57538118948521}	{0.19, 48, 63.58070966806116}	{0.19, 49, 63.58592873460494}	{0.19, 50, 63.591042806157034}
{0.21000000000000002, 1, 60.878327850300394}	{0.21000000000000002, 2, 61.107679622155466}	{0.21000000000000002, 3, 61.22932462130117}	{0.21000000000000002, 4, 61.31216926975692}	{0.21000000000000002, 5, 61.37498787301034}	{0.21000000000000002, 6, 61.425581808371916}	{0.21000000000000002, 7, 61.46793719759244}	{0.21000000000000002, 8, 61.50436391578184}	{0.21000000000000002, 9, 61.53631983058544}	{0.21000000000000002, 10, 61.56478391042905}	{0.21000000000000002, 11, 61.590445262903955}	{0.21000000000000002, 12, 61.6138072827397}	{0.21000000000000002, 13, 61.635248882958756}	{0.21000000000000002, 14, 61.655062412896626}	{0.21000000000000002, 15, 61.67347816117824}	{0.21000000000000002, 16, 61.69068076341095}	{0.21000000000000002, 17, 61.70682051999305}	{0.21000000000000002, 18, 61.72202141523009}	{0.21000000000000002, 19, 61.73638692547547}	{0.21000000000000002, 20, 61.75000430013784}	{0.21000000000000002, 21, 61.76294779264159}	{0.21000000000000002, 22, 61.77528111708431}	{0.21000000000000002, 23, 61.78705935392707}	{0.21000000000000002, 24, 61.79833044226694}	{0.21000000000000002, 25, 61.80913636404725}	{0.21000000000000002, 26, 61.819514091836574}	{0.21000000000000002, 27, 61.82949635557927}	{0.21000000000000002, 28, 61.83911226798025}	{0.21000000000000002, 29, 61.84838783874979}	{0.21000000000000002, 30, 61.85734640057964}	{0.21000000000000002, 31, 61.86600896442848}	{0.21000000000000002, 32, 61.87439451748553}	{0.21000000000000002, 33, 61.88252027580022}	{0.21000000000000002, 34, 61.89040189852069}	{0.21000000000000002, 35, 61.89805366727713}	{0.21000000000000002, 36, 61.905488645856416}	{0.21000000000000002, 37, 61.91271881461594}	{0.21000000000000002, 38, 61.91975518602392}	{0.21000000000000002, 39, 61.92660790867942}	{0.21000000000000002, 40, 61.93328634911623}	{0.21000000000000002, 41, 61.93979918352954}	{0.21000000000000002, 42, 61.94615444434172}	{0.21000000000000002, 43, 61.952359600051444}	{0.21000000000000002, 44, 61.958421597889455}	{0.21000000000000002, 45, 61.96434691358664}	{0.21000000000000002, 46, 61.97014159265073}	{0.21000000000000002, 47, 61.9758112871474}	{0.21000000000000002, 48, 61.98136129325383}	{0.21000000000000002, 49, 61.98679657171124}	{0.21000000000000002, 50, 61.99212178452797}
{0.23, 1, 59.16044145429049}	{0.23, 2, 59.502956960057745}	{0.23, 3, 59.6645485340999}	{0.23, 4, 59.76830312373663}	{0.23, 5, 59.84418971387292}	{0.23, 6, 59.903829513212735}	{0.23, 7, 59.95287843093909}	{0.23, 8, 59.99449622188925}	{0.23, 9, 60.03062075681388}	{0.23, 10, 60.062523517376064}	{0.23, 11, 60.09108253495553}	{0.23, 12, 60.11692895957224}	{0.23, 13, 60.140531374707464}	{0.23, 14, 60.1622470396193}	{0.23, 15, 60.182354467898385}	{0.23, 16, 60.20107491997025}	{0.23, 17, 60.218587055713364}	{0.23, 18, 60.23503718465143}	{0.23, 19, 60.25054661623542}	{0.23, 20, 60.26521703724731}	{0.23, 21, 60.279134520500044}	{0.23, 22, 60.29237256046547}	{0.23, 23, 60.30499440666265}	{0.23, 24, 60.31705488058986}	{0.23, 25, 60.328601807527534}	{0.23, 26, 60.339677157010634}	{0.23, 27, 60.35031795927031}	{0.23, 28, 60.36055705471484}	{0.23, 29, 60.370423694067725}	{0.23, 30, 60.37994405056902}	{0.23, 31, 60.38914163298091}	{0.23, 32, 60.398037635784206}	{0.23, 33, 60.40665123313978}	{0.23, 34, 60.414999827654945}	{0.23, 35, 60.42309926167871}	{0.23, 36, 60.43096399858316}	{0.23, 37, 60.4386072781437}	{0.23, 38, 60.44604125062699}	{0.23, 39, 60.45327709331467}	{0.23, 40, 60.46032511108148}	{0.23, 41, 60.46719482606285}	{0.23, 42, 60.47389505313401}	{0.23, 43, 60.48043396986577}	{0.23, 44, 60.48681917570147}	{0.23, 45, 60.4930577453595}	{0.23, 46, 60.49915627603884}	{0.23, 47, 60.5051209293541}	{0.23, 48, 60.510957468800406}	{0.23, 49, 60.516671293750214}	{0.23, 50, 60.52226746971819}
{0.25, 1, 57.275295453866654}	{0.25, 2, 57.86490388859125}	{0.25, 3, 58.11271241405946}	{0.25, 4, 58.26091453443362}	{0.25, 5, 58.364148989547424}	{0.25, 6, 58.4424315398976}	{0.25, 7, 58.50507203391355}	{0.25, 8, 58.55708091589682}	{0.25, 9, 58.60143589955232}	{0.25, 10, 58.640038781130826}	{0.25, 11, 58.67417250036419}	{0.25, 12, 58.704740544861814}	{0.25, 13, 58.73240162393125}	{0.25, 14, 58.7576498915226}	{0.25, 15, 58.7808650218917}	{0.25, 16, 58.80234471338018}	{0.25, 17, 58.822326498428325}	{0.25, 18, 58.84100279722004}	{0.25, 19, 58.858531569780816}	{0.25, 20, 58.87504401998535}	{0.25, 21, 58.890650274352524}	{0.25, 22, 58.90544362746409}	{0.25, 23, 58.919503792398224}	{0.25, 24, 58.93289939432658}	{0.25, 25, 58.945689923606324}	{0.25, 26, 58.95792727864118}	{0.25, 27, 58.96965700174769}	{0.25, 28, 58.98091926329856}	{0.25, 29, 58.99174967761818}	{0.25, 30, 59.002179960272166}	{0.25, 31, 59.01223847494047}	{0.25, 32, 59.02195068778011}	{0.25, 33, 59.03133954736742}	{0.25, 34, 59.04042580461248}	{0.25, 35, 59.04922828362116}	{0.25, 36, 59.057764112192736}	{0.25, 37, 59.066048918719126}	{0.25, 38, 59.07409700277576}	{0.25, 39, 59.081921478943954}	{0.25, 40, 59.08953440588725}	{0.25, 41, 59.0969468953954}	{0.25, 42, 59.10416920891593}	{0.25, 43, 59.11121084185085}	{0.25, 44, 59.11808059788269}	{0.25, 45, 59.12478665417354}	{0.25, 46, 59.1313366195013}	{0.25, 47, 59.13773758548887}	{0.25, 48, 59.143996172360254}	{0.25, 49, 59.150118569724135}	{0.25, 50, 59.15611057303198}
{0.27, 1, 55.02151392329203}	{0.27, 2, 56.07550890157509}	{0.27, 3, 56.48699193943438}	{0.27, 4, 56.71952374482676}	{0.27, 5, 56.874463413435805}	{0.27, 6, 56.987828614561714}	{0.27, 7, 57.07591334475585}	{0.27, 8, 57.147268861403454}	{0.27, 9, 57.20686234384665}	{0.27, 10, 57.25780081224286}	{0.27, 11, 57.30214068463859}	{0.27, 12, 57.34130503908006}	{0.27, 13, 57.376314803302606}	{0.27, 14, 57.40792453222937}	{0.27, 15, 57.436706012853385}	{0.27, 16, 57.463101847637105}	{0.27, 17, 57.487460976429766}	{0.27, 18, 57.51006291691715}	{0.27, 19, 57.531134731541414}	{0.27, 20, 57.550863168862705}	{0.27, 21, 57.569403524127594}	{0.27, 22, 57.58688621931177}	{0.27, 23, 57.60342176678693}	{0.27, 24, 57.6191045669245}	{0.27, 25, 57.63401585092508}	{0.27, 26, 57.64822598801802}	{0.27, 27, 57.661796313467875}	{0.27, 28, 57.67478059241619}	{0.27, 29, 57.68722619834954}	{0.27, 30, 57.699175080341206}	{0.27, 31, 57.710664543551076}	{0.27, 32, 57.72172790882356}	{0.27, 33, 57.732395051203525}	{0.27, 34, 57.74269285466777}	{0.27, 35, 57.75264559418883}	{0.27, 36, 57.76227525935311}	{0.27, 37, 57.77160182958805}	{0.27, 38, 57.78064350954866}	{0.27, 39, 57.78941693128877}	{0.27, 40, 57.79793732857967}	{0.27, 41, 57.8062186881495}	{0.27, 42, 57.81427388067554}	{0.27, 43, 57.82211477503615}	{0.27, 44, 57.82975234193244}	{0.27, 45, 57.837196735240006}	{0.27, 46, 57.844457376595095}	{0.27, 47, 57.85154302063891}	{0.27, 48, 57.8584618166074}	{0.27, 49, 57.865221362579994}	{0.27, 50, 57.87182875376819}
{0.29000000000000004, 1, 52.194175444288575}	{0.29000000000000004, 2, 54.00394312408519}	{0.29000000000000004, 3, 54.689862653983305}	{0.29000000000000004, 4, 55.0651505905035}	{0.29000000000000004, 5, 55.30794572798254}	{0.29000000000000004, 6, 55.480994380800254}	{0.29000000000000004, 7, 55.61236115164573}	{0.29000000000000004, 8, 55.71659787997331}	{0.29000000000000004, 9, 55.80205561715913}	{0.29000000000000004, 10, 55.87389645608214}	{0.29000000000000004, 11, 55.93549796808871}	{0.29000000000000004, 12, 55.98917176190249}	{0.29000000000000004, 13, 56.03655868210337}	{0.29000000000000004, 14, 56.07885915547136}	{0.29000000000000004, 15, 56.11697399728736}	{0.29000000000000004, 16, 56.15159400943975}	{0.29000000000000004, 17, 56.1832589444033}	{0.29000000000000004, 18, 56.21239746927323}	{0.29000000000000004, 19, 56.239354946744314}	{0.29000000000000004, 20, 56.264413183545805}	{0.29000000000000004, 21, 56.28780474916786}	{0.29000000000000004, 22, 56.30972354235448}	{0.29000000000000004, 23, 56.330332713081}	{0.29000000000000004, 24, 56.34977068711893}	{0.29000000000000004, 25, 56.368155807476164}	{0.29000000000000004, 26, 56.38558995260805}	{0.29000000000000004, 27, 56.402161387564426}	{0.29000000000000004, 28, 56.41794703277994}	{0.29000000000000004, 29, 56.43301428830284}	{0.29000000000000004, 30, 56.447422506388406}	{0.29000000000000004, 31, 56.46122420009431}	{0.29000000000000004, 32, 56.474466032278}	{0.29000000000000004, 33, 56.48718963641}	{0.29000000000000004, 34, 56.49943230000114}	{0.29000000000000004, 35, 56.511227537414456}	{0.29000000000000004, 36, 56.52260557262007}	{0.29000000000000004, 37, 56.53359374840363}	{0.29000000000000004, 38, 56.54421687423793}	{0.29000000000000004, 39, 56.55449752450973}	{0.29000000000000004, 40, 56.56445629430307}	{0.29000000000000004, 41, 56.574112020143524}	{0.29000000000000004, 42, 56.58348197131757}	{0.29000000000000004, 43, 56.59258201608202}	{0.29000000000000004, 44, 56.60142676671733}	{0.29000000000000004, 45, 56.61002970633075}	{0.29000000000000004, 46, 56.61840330138287}	{0.29000000000000004, 47, 56.62655909790979}	{0.29000000000000004, 48, 56.634507810379745}	{0.29000000000000004, 49, 56.64225939757836}	{0.29000000000000004, 50, 56.64982313114848}
{0.31, 1, 48.65300094053366}	{0.31, 2, 51.53071586074831}	{0.31, 3, 52.62587116301793}	{0.31, 4, 53.218359223928196}	{0.31, 5, 53.59619824772696}	{0.31, 6, 53.86153047541037}	{0.31, 7, 54.0600631083284}	{0.31, 8, 54.215440682942415}	{0.31, 9, 54.341181170995725}	{0.31, 10, 54.445602314819865}	{0.31, 11, 54.534119080752895}	{0.31, 12, 54.6104179138384}	{0.31, 13, 54.677101414697574}	{0.31, 14, 54.736063234669025}	{0.31, 15, 54.78871665599895}	{0.31, 16, 54.83613960362357}	{0.31, 17, 54.87916980096002}	{0.31, 18, 54.91846905342235}	{0.31, 19, 54.95456779099131}	{0.31, 20, 54.987896627723224}	{0.31, 21, 55.018809168301004}	{0.31, 22, 55.04759877848386}	{0.31, 23, 55.07451112130694}	{0.31, 24, 55.09975365397673}	{0.31, 25, 55.12350292664824}	{0.31, 26, 55.14591024038471}	{0.31, 27, 55.16710610849227}	{0.31, 28, 55.1872037805092}	{0.31, 29, 55.20630207212335}	{0.31, 30, 55.22448764619981}	{0.31, 31, 55.24183687012141}	{0.31, 32, 55.25841733814467}	{0.31, 33, 55.27428912782423}	{0.31, 34, 55.28950584360929}	{0.31, 35, 55.304115488874054}	{0.31, 36, 55.31816119866549}	{0.31, 37, 55.33168185863388}	{0.31, 38, 55.34471263078691}	{0.31, 39, 55.357285401095325}	{0.31, 40, 55.36942916406819}	{0.31, 41, 55.38117035159545}	{0.31, 42, 55.39253312428222}	{0.31, 43, 55.4035396069886}	{0.31, 44, 55.41421011495179}	{0.31, 45, 55.42456334082503}	{0.31, 46, 55.4346165104563}	{0.31, 47, 55.444385537648124}	{0.31, 48, 55.45388514660421}	{0.31, 49, 55.46312898563712}	{0.31, 50, 55.472129727055325}
{0.33, 1, 44.395579688928144}	{0.33, 2, 48.58024299759336}	{0.33, 3, 50.22019084335471}	{0.33, 4, 51.11148570668592}	{0.33, 5, 51.6784033802062}	{0.33, 6, 52.07435503463099}	{0.33, 7, 52.36864945940929}	{0.33, 8, 52.597316605166036}	{0.33, 9, 52.78100302648716}	{0.33, 10, 52.932421933283386}	{0.33, 11, 53.05984722011189}	{0.33, 12, 53.16890593518217}	{0.33, 13, 53.26356473690896}	{0.33, 14, 53.34670439240184}	{0.33, 15, 53.42047034215822}	{0.33, 16, 53.48649516501982}	{0.33, 17, 53.5460445422845}	{0.33, 18, 53.6001158272742}	{0.33, 19, 53.649506300511675}	{0.33, 20, 53.69486148612973}	{0.33, 21, 53.73671003564335}	{0.33, 22, 53.77548935259706}	{0.33, 23, 53.81156471672158}	{0.33, 24, 53.845243759572}	{0.33, 25, 53.87678756422487}	{0.33, 26, 53.90641927661418}	{0.33, 27, 53.93433085887391}	{0.33, 28, 53.96068843825946}	{0.33, 29, 53.98563658248104}	{0.33, 30, 54.00930174599952}	{0.33, 31, 54.031795069914274}	{0.33, 32, 54.05321467320947}	{0.33, 33, 54.073647540976204}	{0.33, 34, 54.09317109012845}	{0.33, 35, 54.1118544745736}	{0.33, 36, 54.129759681624066}	{0.33, 37, 54.146942455806894}	{0.33, 38, 54.163453081591264}	{0.33, 39, 54.1793370508148}	{0.33, 40, 54.194635631239684}	{0.33, 41, 54.209386360109626}	{0.33, 42, 54.22362346079494}	{0.33, 43, 54.23737821370318}	{0.33, 44, 54.250679271117974}	{0.33, 45, 54.263552934770075}	{0.33, 46, 54.27602339782077}	{0.33, 47, 54.28811295710539}	{0.33, 48, 54.29984220118693}	{0.33, 49, 54.31123017276402}	{0.33, 50, 54.3222945171875}
{0.35000000000000003, 1, 39.59022261864694}	{0.35000000000000003, 2, 45.15030687885227}	{0.35000000000000003, 3, 47.437990935496806}	{0.35000000000000003, 4, 48.70221047102742}	{0.35000000000000003, 5, 49.511422454522176}	{0.35000000000000003, 6, 50.077563974807795}	{0.35000000000000003, 7, 50.49806304339657}	{0.35000000000000003, 8, 50.82412214623783}	{0.35000000000000003, 9, 51.085294138988345}	{0.35000000000000003, 10, 51.29986514424433}	{0.35000000000000003, 11, 51.479775427001776}	{0.35000000000000003, 12, 51.63316352871068}	{0.35000000000000003, 13, 51.76577466778945}	{0.35000000000000003, 14, 51.881784709957145}	{0.35000000000000003, 15, 51.98430475006347}	{0.35000000000000003, 16, 52.07570220779015}	{0.35000000000000003, 17, 52.15781196015631}	{0.35000000000000003, 18, 52.232079169283345}	{0.35000000000000003, 19, 52.29965830809652}	{0.35000000000000003, 20, 52.36148333459693}	{0.35000000000000003, 21, 52.41831838837864}	{0.35000000000000003, 22, 52.47079505378071}	{0.35000000000000003, 23, 52.51944017828729}	{0.35000000000000003, 24, 52.56469693180335}	{0.35000000000000003, 25, 52.60694095657825}	{0.35000000000000003, 26, 52.64649289458606}	{0.35000000000000003, 27, 52.683628210564805}	{0.35000000000000003, 28, 52.71858497007239}	{0.35000000000000003, 29, 52.75157005436572}	{0.35000000000000003, 30, 52.78276416788676}	{0.35000000000000003, 31, 52.81232590471498}	{0.35000000000000003, 32, 52.840395074224375}	{0.35000000000000003, 33, 52.86709544264148}	{0.35000000000000003, 34, 52.89253699699603}	{0.35000000000000003, 35, 52.916817845890954}	{0.35000000000000003, 36, 52.94002579739537}	{0.35000000000000003, 37, 52.96223970183948}	{0.35000000000000003, 38, 52.98353058085787}	{0.35000000000000003, 39, 53.003962594575825}	{0.35000000000000003, 40, 53.023593857846926}	{0.35000000000000003, 41, 53.042477153888015}	{0.35000000000000003, 42, 53.06066053937535}	{0.35000000000000003, 43, 53.078187872320456}	{0.35000000000000003, 44, 53.095099267757014}	{0.35000000000000003, 45, 53.11143149709461}	{0.35000000000000003, 46, 53.1272183351114}	{0.35000000000000003, 47, 53.142490865660776}	{0.35000000000000003, 48, 53.157277748228054}	{0.35000000000000003, 49, 53.17160545566209}	{0.35000000000000003, 50, 53.18549848233368}
{0.37, 1, 34.536228499299824}	{0.37, 2, 41.32381787157091}	{0.37, 3, 44.29759918506749}	{0.37, 4, 45.98443354615959}	{0.37, 5, 47.07856286048133}	{0.37, 6, 47.84958193751839}	{0.37, 7, 48.424494129042046}	{0.37, 8, 48.87113950439482}	{0.37, 9, 49.22912594545979}	{0.37, 10, 49.52316870811226}	{0.37, 11, 49.769508985060874}	{0.37, 12, 49.97927100434305}	{0.37, 13, 50.160337489719375}	{0.37, 14, 50.318454950603744}	{0.37, 15, 50.45791460186279}	{0.37, 16, 50.58198782285385}	{0.37, 17, 50.69321368696459}	{0.37, 18, 50.7935941382261}	{0.37, 19, 50.88472972163841}	{0.37, 20, 50.96791600740973}	{0.37, 21, 51.044213402375775}	{0.37, 22, 51.11449855785986}	{0.37, 23, 51.17950280769889}	{0.37, 24, 51.239841308279104}	{0.37, 25, 51.29603540891322}	{0.37, 26, 51.34853002335215}	{0.37, 27, 51.397707262043916}	{0.37, 28, 51.44389723455916}	{0.37, 29, 51.48738668480314}	{0.37, 30, 51.52842595533198}	{0.37, 31, 51.56723463981878}	{0.37, 32, 51.6040062137471}	{0.37, 33, 51.638911844752755}	{0.37, 34, 51.672103552447204}	{0.37, 35, 51.70371684269158}	{0.37, 36, 51.73387291610224}	{0.37, 37, 51.76268052923806}	{0.37, 38, 51.790237570792854}	{0.37, 39, 51.816632402619945}	{0.37, 40, 51.8419450056773}	{0.37, 41, 51.86624796343574}	{0.37, 42, 51.889607308884436}	{0.37, 43, 51.91208325690264}	{0.37, 44, 51.93373084120301}	{0.37, 45, 51.95460046521042}	{0.37, 46, 51.97473838822421}	{0.37, 47, 51.99418714781579}	{0.37, 48, 52.01298593243941}	{0.37, 49, 52.03117090966906}	{0.37, 50, 52.048775516247964}
{0.39, 1, 29.56848298293396}	{0.39, 2, 37.25414826938684}	{0.39, 3, 40.871303297198445}	{0.39, 4, 42.99245412948951}	{0.39, 5, 44.39428564665544}	{0.39, 6, 45.39363788795374}	{0.39, 7, 46.144437205629615}	{0.39, 8, 46.73066050585094}	{0.39, 9, 47.20209663607341}	{0.39, 10, 47.59017762277258}	{0.39, 11, 47.915746826041456}	{0.39, 12, 48.1931843209483}	{0.39, 13, 48.43273985232751}	{0.39, 14, 48.64192152928001}	{0.39, 15, 48.826358463816774}	{0.39, 16, 48.9903563148352}	{0.39, 17, 49.137266301544315}	{0.39, 18, 49.269736981727924}	{0.39, 19, 49.38989012542569}	{0.39, 20, 49.49944614453832}	{0.39, 21, 49.5998152150966}	{0.39, 22, 49.69216458089177}	{0.39, 23, 49.77746901172091}	{0.39, 24, 49.85654914720586}	{0.39, 25, 49.9301009954372}	{0.39, 26, 49.99871888349109}	{0.39, 27, 50.06291349867532}	{0.39, 28, 50.12312620586011}	{0.39, 29, 50.17974051132452}	{0.39, 30, 50.23309131259045}	{0.39, 31, 50.28347242533593}	{0.39, 32, 50.33114274514065}	{0.39, 33, 50.376331328872496}	{0.39, 34, 50.419241609702354}	{0.39, 35, 50.460054914054616}	{0.39, 36, 50.498933412044764}	{0.39, 37, 50.53602260555189}	{0.39, 38, 50.57145343611202}	{0.39, 39, 50.60534407957821}	{0.39, 40, 50.637801480159105}	{0.39, 41, 50.668922667247465}	{0.39, 42, 50.69879589037278}	{0.39, 43, 50.72750160074461}	{0.39, 44, 50.75511330336132}	{0.39, 45, 50.78169829895926}	{0.39, 46, 50.80731833300651}	{0.39, 47, 50.832030162760205}	{0.39, 48, 50.85588605796199}	{0.39, 49, 50.878934240495845}	{0.39, 50, 50.90121927360051}
{0.41000000000000003, 1, 24.962445467999594}	{0.41000000000000003, 2, 33.12872100734346}	{0.41000000000000003, 3, 37.27219048760539}	{0.41000000000000003, 4, 39.79635406309503}	{0.41000000000000003, 5, 41.503063813917294}	{0.41000000000000003, 6, 42.73813487364109}	{0.41000000000000003, 7, 43.67573066392096}	{0.41000000000000003, 8, 44.41330819067912}	{0.41000000000000003, 9, 45.00974701978386}	{0.41000000000000003, 10, 45.502762406477366}	{0.41000000000000003, 11, 45.91765449654983}	{0.41000000000000003, 12, 46.27204230256312}	{0.41000000000000003, 13, 46.57858160643622}	{0.41000000000000003, 14, 46.84660313168609}	{0.41000000000000003, 15, 47.0831408894948}	{0.41000000000000003, 16, 47.29360038258631}	{0.41000000000000003, 17, 47.48220588069855}	{0.41000000000000003, 18, 47.65230764505078}	{0.41000000000000003, 19, 47.80659779502604}	{0.41000000000000003, 20, 47.94726505901989}	{0.41000000000000003, 21, 48.07610771627466}	{0.41000000000000003, 22, 48.19461735997804}	{0.41000000000000003, 23, 48.30404192724936}	{0.41000000000000003, 24, 48.40543375581655}	{0.41000000000000003, 25, 48.49968666622892}	{0.41000000000000003, 26, 48.587564891418616}	{0.41000000000000003, 27, 48.66972587456359}	{0.41000000000000003, 28, 48.74673840286761}	{0.41000000000000003, 29, 48.81909715493696}	{0.41000000000000003, 30, 48.887234466960656}	{0.41000000000000003, 31, 48.95152991560673}	{0.41000000000000003, 32, 49.01231818298623}	{0.41000000000000003, 33, 49.06989554820772}	{0.41000000000000003, 34, 49.1245252808391}	{0.41000000000000003, 35, 49.17644214664331}	{0.41000000000000003, 36, 49.22585619205229}	{0.41000000000000003, 37, 49.27295593885525}	{0.41000000000000003, 38, 49.31791109390781}	{0.41000000000000003, 39, 49.360874857847065}	{0.41000000000000003, 40, 49.401985900523}	{0.41000000000000003, 41, 49.441370058191254}	{0.41000000000000003, 42, 49.47914179709499}	{0.41000000000000003, 43, 49.51540548027487}	{0.41000000000000003, 44, 49.55025646870474}	{0.41000000000000003, 45, 49.58378207876568}	{0.41000000000000003, 46, 49.61606242210662}	{0.41000000000000003, 47, 49.6471711400279}	{0.41000000000000003, 48, 49.67717605010789}	{0.41000000000000003, 49, 49.706139716315086}	{0.41000000000000003, 50, 49.73411995308115}
{0.43, 1, 20.885092008588625}	{0.43, 2, 29.126866985514102}	{0.43, 3, 33.6315038752631}	{0.43, 4, 36.48968128542718}	{0.43, 5, 38.47242223071577}	{0.43, 6, 39.932607740454614}	{0.43, 7, 41.055185279521694}	{0.43, 8, 41.94666247977214}	{0.43, 9, 42.672800906597665}	{0.43, 10, 43.276447584259785}	{0.43, 11, 43.78674164012909}	{0.43, 12, 44.22420517620659}	{0.43, 13, 44.6037184489142}	{0.43, 14, 44.93633985655548}	{0.43, 15, 45.23046282838354}	{0.43, 16, 45.49257567866759}	{0.43, 17, 45.727774993036796}	{0.43, 18, 45.940121151409166}	{0.43, 19, 46.132889934914395}	{0.43, 20, 46.30875405508407}	{0.43, 21, 46.469916398581}	{0.43, 22, 46.6182093567558}	{0.43, 23, 46.755169916611365}	{0.43, 24, 46.882097154674746}	{0.43, 25, 47.00009677164513}	{0.43, 26, 47.11011595784518}	{0.43, 27, 47.21297095723516}	{0.43, 28, 47.30936905708925}	{0.43, 29, 47.39992627689544}	{0.43, 30, 47.485181711235185}	{0.43, 31, 47.565609239051014}	{0.43, 32, 47.64162715403798}	{0.43, 33, 47.71360612977821}	{0.43, 34, 47.78187584980021}	{0.43, 35, 47.846730556122544}	{0.43, 36, 47.908433717240506}	{0.43, 37, 47.96722197469885}	{0.43, 38, 48.02330849534832}	{0.43, 39, 48.076885831399025}	{0.43, 40, 48.12812837068417}	{0.43, 41, 48.17719444432459}	{0.43, 42, 48.22422814634273}	{0.43, 43, 48.26936091031254}	{0.43, 44, 48.31271288100739}	{0.43, 45, 48.35439410868553}	{0.43, 46, 48.39450559698893}	{0.43, 47, 48.4331402204618}	{0.43, 48, 48.47038353288691}	{0.43, 49, 48.50631448054612}	{0.43, 50, 48.54100603330466}
{0.45, 1, 17.396696579717595}	{0.45, 2, 25.38848738215161}	{0.45, 3, 30.07471797791086}	{0.45, 4, 33.173361955742216}	{0.45, 5, 35.38211584442133}	{0.45, 6, 37.040279060527254}	{0.45, 7, 38.33333368309825}	{0.45, 8, 39.37146977900846}	{0.45, 9, 40.224372131935155}	{0.45, 10, 40.93831663087527}	{0.45, 11, 41.5452658798859}	{0.45, 12, 42.06802194068053}	{0.45, 13, 42.52329850589639}	{0.45, 14, 42.92363208647427}	{0.45, 15, 43.2786144212893}	{0.45, 16, 43.59571201710078}	{0.45, 17, 43.88082587322242}	{0.45, 18, 44.138682793926066}	{0.45, 19, 44.3731146670913}	{0.45, 20, 44.58726147898684}	{0.45, 21, 44.78372133951062}	{0.45, 22, 44.96466300502222}	{0.45, 23, 45.13191141489228}	{0.45, 24, 45.28701351390441}	{0.45, 25, 45.43128947366074}	{0.45, 26, 45.565872962910596}	{0.45, 27, 45.691743108765934}	{0.45, 28, 45.80975008632294}	{0.45, 29, 45.92063577163289}	{0.45, 30, 46.02505054082541}	{0.45, 31, 46.12356702247133}	{0.45, 32, 46.2166914405342}	{0.45, 33, 46.30487301822985}	{0.45, 34, 46.388511824533225}	{0.45, 35, 46.467965355102564}	{0.45, 36, 46.5435540802853}	{0.45, 37, 46.61556614482957}	{0.45, 38, 46.68426136717502}	{0.45, 39, 46.74987465743542}	{0.45, 40, 46.8126189504444}	{0.45, 41, 46.87268773260903}	{0.45, 42, 46.93025722655064}	{0.45, 43, 46.985488286683314}	{0.45, 44, 47.038528050793836}	{0.45, 45, 47.089511378999504}	{0.45, 46, 47.138562118960095}	{0.45, 47, 47.18579421409611}	{0.45, 48, 47.23131268130133}	{0.45, 49, 47.27521447448136}	{0.45, 50, 47.317589249377825}
{0.47000000000000003, 1, 14.48076248299329}	{0.47000000000000003, 2, 22.00107982857147}	{0.47000000000000003, 3, 26.703713607835684}	{0.47000000000000003, 4, 29.940669716853044}	{0.47000000000000003, 5, 32.312482190583175}	{0.47000000000000003, 6, 34.12915477147133}	{0.47000000000000003, 7, 35.56757910968473}	{0.47000000000000003, 8, 36.73630439286377}	{0.47000000000000003, 9, 37.70574504623616}	{0.47000000000000003, 10, 38.52362948177611}	{0.47000000000000003, 11, 39.22348465229984}	{0.47000000000000003, 12, 39.82956939362517}	{0.47000000000000003, 13, 40.35988040820962}	{0.47000000000000003, 14, 40.828057065042664}	{0.47000000000000003, 15, 41.24462930106399}	{0.47000000000000003, 16, 41.61785896562677}	{0.47000000000000003, 17, 41.95432141598147}	{0.47000000000000003, 18, 42.25931648692764}	{0.47000000000000003, 19, 42.53716460252426}	{0.47000000000000003, 20, 42.79142387160132}	{0.47000000000000003, 21, 43.02505175727213}	{0.47000000000000003, 22, 43.24052718112586}	{0.47000000000000003, 23, 43.439943934848024}	{0.47000000000000003, 24, 43.62508298030185}	{0.47000000000000003, 25, 43.797469012556796}	{0.47000000000000003, 26, 43.95841514812419}	{0.47000000000000003, 27, 44.109058552468845}	{0.47000000000000003, 28, 44.250389086642}	{0.47000000000000003, 29, 44.38327251746104}	{0.47000000000000003, 30, 44.50846946227571}	{0.47000000000000003, 31, 44.62665095655996}	{0.47000000000000003, 32, 44.738411327766634}	{0.47000000000000003, 33, 44.84427890493884}	{0.47000000000000003, 34, 44.94472497774789}	{0.47000000000000003, 35, 45.040171330579035}	{0.47000000000000003, 36, 45.13099660971116}	{0.47000000000000003, 37, 45.21754172954976}	{0.47000000000000003, 38, 45.300114483303474}	{0.47000000000000003, 39, 45.37899349136014}	{0.47000000000000003, 40, 45.45443159773069}	{0.47000000000000003, 41, 45.52665879779688}	{0.47000000000000003, 42, 45.59588477945733}	{0.47000000000000003, 43, 45.662301127049595}	{0.47000000000000003, 44, 45.726083246172756}	{0.47000000000000003, 45, 45.78739204630482}	{0.47000000000000003, 46, 45.84637541637864}	{0.47000000000000003, 47, 45.903169524412235}	{0.47000000000000003, 48, 45.957899962998916}	{0.47000000000000003, 49, 46.01068276293789}	{0.47000000000000003, 50, 46.061625292018086}
{0.49, 1, 12.078320192306661}	{0.49, 2, 19.002684597930873}	{0.49, 3, 23.588360785822307}	{0.49, 4, 26.86680202818452}	{0.49, 5, 29.334787080701798}	{0.49, 6, 31.263760289604313}	{0.49, 7, 32.81529508256247}	{0.49, 8, 34.09183780134936}	{0.49, 9, 35.16160267198036}	{0.49, 10, 36.07182489774044}	{0.49, 11, 36.85628089402868}	{0.49, 12, 37.539781079410275}	{0.49, 13, 38.140970799857676}	{0.49, 14, 38.67414030927218}	{0.49, 15, 39.150430849396265}	{0.49, 16, 39.57865996333595}	{0.49, 17, 39.96589953557092}	{0.49, 18, 40.3178890372183}	{0.49, 19, 40.63933639991787}	{0.49, 20, 40.93414068476978}	{0.49, 21, 41.20555931852763}	{0.49, 22, 41.45633538310568}	{0.49, 23, 41.688795684462114}	{0.49, 24, 41.90492715103515}	{0.49, 25, 42.106436960488004}	{0.49, 26, 42.294800305920866}	{0.49, 27, 42.47129867239904}	{0.49, 28, 42.63705075897237}	{0.49, 29, 42.79303764384091}	{0.49, 30, 42.9401234093244}	{0.49, 31, 43.079072155599725}	{0.49, 32, 43.210562121345745}	{0.49, 33, 43.3351974704525}	{0.49, 34, 43.45351818362974}	{0.49, 35, 43.56600840176049}	{0.49, 36, 43.67310349707861}	{0.49, 37, 43.77519609328252}	{0.49, 38, 43.872641212809604}	{0.49, 39, 43.96576069549527}	{0.49, 40, 44.05484700761681}	{0.49, 41, 44.14016653403523}	{0.49, 42, 44.22196243928043}	{0.49, 43, 44.30045715591789}	{0.49, 44, 44.375854560570076}	{0.49, 45, 44.44834187996408}	{0.49, 46, 44.51809136564601}	{0.49, 47, 44.5852617707474}	{0.49, 48, 44.64999965415735}	{0.49, 49, 44.71244053611149}	{0.49, 50, 44.77270992435085}
{0.51, 1, 10.114236848626403}	{0.51, 2, 16.39350270272896}	{0.51, 3, 20.766593364962226}	{0.51, 4, 24.00425590397354}	{0.51, 5, 26.50518873309383}	{0.51, 6, 28.499045805299158}	{0.51, 7, 30.12817704327878}	{0.51, 8, 31.485785915721284}	{0.51, 9, 32.63557407347744}	{0.51, 10, 33.62261793445453}	{0.51, 11, 34.47974457340247}	{0.51, 12, 35.23144677899614}	{0.51, 13, 35.896381691974135}	{0.51, 14, 36.489018506732336}	{0.51, 15, 37.020756030088556}	{0.51, 16, 37.50069944720401}	{0.51, 17, 37.93621195180977}	{0.51, 18, 38.33331402866838}	{0.51, 19, 38.69697742102553}	{0.51, 20, 39.03134489370178}	{0.51, 21, 39.33989680701168}	{0.51, 22, 39.62557896764283}	{0.51, 23, 39.890901889263475}	{0.51, 24, 40.1380186667589}	{0.51, 25, 40.36878666584006}	{0.51, 26, 40.58481682568381}	{0.51, 27, 40.787513392166034}	{0.51, 28, 40.97810618062504}	{0.51, 29, 41.15767696313072}	{0.51, 30, 41.32718119273351}	{0.51, 31, 41.48746600095494}	{0.51, 32, 41.63928519491851}	{0.51, 33, 41.7833118230706}	{0.51, 34, 41.920148758130054}	{0.51, 35, 42.0503376536569}	{0.51, 36, 42.17436655910851}	{0.51, 37, 42.29267642253212}	{0.51, 38, 42.40566666637797}	{0.51, 39, 42.51369998693417}	{0.51, 40, 42.617106502771925}	{0.51, 41, 42.71618734790938}	{0.51, 42, 42.81121780341727}	{0.51, 43, 42.902450025699224}	{0.51, 44, 42.9901154383302}	{0.51, 45, 43.07442683109935}	{0.51, 46, 43.15558020770504}	{0.51, 47, 43.233756418531854}	{0.51, 48, 43.30912260485217}	{0.51, 49, 43.381833480820845}	{0.51, 50, 43.452032473728096}
{0.53, 1, 8.51316877944288}	{0.53, 2, 14.149447377450269}	{0.53, 3, 18.249803859663878}	{0.53, 4, 21.38315444996414}	{0.53, 5, 23.86252683105853}	{0.53, 6, 25.877070372322862}	{0.53, 7, 27.548564267406025}	{0.53, 8, 28.95923741222428}	{0.53, 9, 30.166742027852607}	{0.53, 10, 31.21275884183703}	{0.53, 11, 32.1282032263481}	{0.53, 12, 32.93650958540896}	{0.53, 13, 33.65577712810343}	{0.53, 14, 34.30021411930731}	{0.53, 15, 34.88113526963509}	{0.53, 16, 35.40766616826436}	{0.53, 17, 35.887250759679475}	{0.53, 18, 36.32602342920885}	{0.53, 19, 36.72908615722951}	{0.53, 20, 37.100717918674164}	{0.53, 21, 37.444534943451934}	{0.53, 22, 37.763614816914576}	{0.53, 23, 38.06059361646278}	{0.53, 24, 38.33774269600568}	{0.53, 25, 38.597029936606184}	{0.53, 26, 38.8401690181313}	{0.53, 27, 39.06865936477554}	{0.53, 28, 39.28381876561055}	{0.53, 29, 39.4868101938617}	{0.53, 30, 39.67866399661177}	{0.53, 31, 39.86029636331876}	{0.53, 32, 40.032524782407535}	{0.53, 33, 40.19608104585187}	{0.53, 34, 40.351622244054745}	{0.53, 35, 40.49974010543175}	{0.53, 36, 40.640968964774245}	{0.53, 37, 40.77579259047837}	{0.53, 38, 40.904650056243256}	{0.53, 39, 41.02794081164912}	{0.53, 40, 41.146029075079745}	{0.53, 41, 41.259247653225934}	{0.53, 42, 41.367901272918395}	{0.53, 43, 41.47226949620515}	{0.53, 44, 41.57260927866222}	{0.53, 45, 41.66915722060126}	{0.53, 46, 41.76213155501669}	{0.53, 47, 41.85173390306663}	{0.53, 48, 41.93815083553361}	{0.53, 49, 42.021555257836965}	{0.53, 50, 42.10210764553368}
{0.55, 1, 7.207379041448869}	{0.55, 2, 12.233695985387532}	{0.55, 3, 16.0302525733576}	{0.55, 4, 19.014688989866006}	{0.55, 5, 21.429129307403276}	{0.55, 6, 23.42624671876205}	{0.55, 7, 25.10782333758492}	{0.55, 8, 26.544603976937108}	{0.55, 9, 27.787414062619067}	{0.55, 10, 28.873772362655686}	{0.55, 11, 29.832012723373044}	{0.55, 12, 30.683952805605017}	{0.55, 13, 31.446677881441484}	{0.55, 14, 32.13376591947417}	{0.55, 15, 32.756148951189324}	{0.55, 16, 33.32273129701705}	{0.55, 17, 33.84084143757047}	{0.55, 18, 34.31656770245688}	{0.55, 19, 34.755011314212645}	{0.55, 20, 35.16047966624871}	{0.55, 21, 35.53663573085353}	{0.55, 22, 35.886614824991774}	{0.55, 23, 36.213116785665534}	{0.55, 24, 36.51847940836549}	{0.55, 25, 36.804737458492106}	{0.55, 26, 37.07367046613239}	{0.55, 27, 37.326841721496265}	{0.55, 28, 37.565630309880646}	{0.55, 29, 37.79125759629791}	{0.55, 30, 38.0048092545843}	{0.55, 31, 38.2072536921366}	{0.55, 32, 38.39945754259037}	{0.55, 33, 38.58219875772257}	{0.55, 34, 38.75617772273507}	{0.55, 35, 38.922026735335685}	{0.55, 36, 39.08031812354859}	{0.55, 37, 39.231571225501966}	{0.55, 38, 39.37625841347258}	{0.55, 39, 39.51481031185247}	{0.55, 40, 39.6476203323501}	{0.55, 41, 39.7750486287451}	{0.55, 42, 39.89742555614242}	{0.55, 43, 40.015054705862305}	{0.55, 44, 40.128215576172416}	{0.55, 45, 40.23716592711985}	{0.55, 46, 40.342143865316416}	{0.55, 47, 40.44336969129815}	{0.55, 48, 40.54104754217166}	{0.55, 49, 40.635366855064994}	{0.55, 50, 40.72650367388344}
{0.5700000000000001, 1, 6.139476263301208}	{0.5700000000000001, 2, 10.604914907181328}	{0.5700000000000001, 3, 14.088195117359708}	{0.5700000000000001, 4, 16.895840223331838}	{0.5700000000000001, 5, 19.213436769617957}	{0.5700000000000001, 6, 21.162446512428122}	{0.5700000000000001, 7, 22.826431638067135}	{0.5700000000000001, 8, 24.265046400078553}	{0.5700000000000001, 9, 25.522142594148438}	{0.5700000000000001, 10, 26.63074080873611}	{0.5700000000000001, 11, 27.616215031691873}	{0.5700000000000001, 12, 28.498405481640614}	{0.5700000000000001, 13, 29.29306187227441}	{0.5700000000000001, 14, 30.012854112450512}	{0.5700000000000001, 15, 30.668095493100136}	{0.5700000000000001, 16, 31.267270019427716}	{0.5700000000000001, 17, 31.817423424530414}	{0.5700000000000001, 18, 32.324457477409375}	{0.5700000000000001, 19, 32.79335450901501}	{0.5700000000000001, 20, 33.22835080645599}	{0.5700000000000001, 21, 33.633072017255905}	{0.5700000000000001, 22, 34.01063996842787}	{0.5700000000000001, 23, 34.36375772656476}	{0.5700000000000001, 24, 34.69477791779521}	{0.5700000000000001, 25, 35.005758041791545}	{0.5700000000000001, 26, 35.29850558873489}	{0.5700000000000001, 27, 35.57461509372209}	{0.5700000000000001, 28, 35.835498766046626}	{0.5700000000000001, 29, 36.082411960213086}	{0.5700000000000001, 30, 36.31647447788371}	{0.5700000000000001, 31, 36.53868847710977}	{0.5700000000000001, 32, 36.749953605774785}	{0.5700000000000001, 33, 36.95107984896656}	{0.5700000000000001, 34, 37.14279848484529}	{0.5700000000000001, 35, 37.32577146683808}	{0.5700000000000001, 36, 37.500599490388936}	{0.5700000000000001, 37, 37.667828955096745}	{0.5700000000000001, 38, 37.827957995207434}	{0.5700000000000001, 39, 37.9814417211045}	{0.5700000000000001, 40, 38.12869678995471}	{0.5700000000000001, 41, 38.270105403856405}	{0.5700000000000001, 42, 38.40601881761071}	{0.5700000000000001, 43, 38.53676042507115}	{0.5700000000000001, 44, 38.662628482192105}	{0.5700000000000001, 45, 38.78389851558092}	{0.5700000000000001, 46, 38.90082545863018}	{0.5700000000000001, 47, 39.01364555023123}	{0.5700000000000001, 48, 39.122578026559985}	{0.5700000000000001, 49, 39.2278266317964}	{0.5700000000000001, 50, 39.329580970039615}
{0.59, 1, 5.262468285635177}	{0.59, 2, 9.222350429352268}	{0.59, 3, 12.397611305675829}	{0.59, 4, 15.014063369036595}	{0.59, 5, 17.21334069874307}	{0.59, 6, 19.091149303235703}	{0.59, 7, 20.71519649428464}	{0.59, 8, 22.135006398836207}	{0.59, 9, 23.38776497503114}	{0.59, 10, 24.50200075513424}	{0.59, 11, 25.500000972646788}	{0.59, 12, 26.399450620766995}	{0.59, 13, 27.214574960302315}	{0.59, 14, 27.956954446131135}	{0.59, 15, 28.636117671619505}	{0.59, 16, 29.259980386995462}	{0.59, 17, 29.835175613380205}	{0.59, 18, 30.367305325318906}	{0.59, 19, 30.861134743579832}	{0.59, 20, 31.320744030651337}	{0.59, 21, 31.749647956375092}	{0.59, 22, 32.150891193563204}	{0.59, 23, 32.527124869954406}	{0.59, 24, 32.88066855955563}	{0.59, 25, 33.2135608586039}	{0.59, 26, 33.527600935060875}	{0.59, 27, 33.824382884036325}	{0.59, 28, 34.10532430686758}	{0.59, 29, 34.37169022006402}	{0.59, 30, 34.624613163907064}	{0.59, 31, 34.865110199614286}	{0.59, 32, 35.094097344454354}	{0.59, 33, 35.31240188578672}	{0.59, 34, 35.52077293004973}	{0.59, 35, 35.719890475803275}	{0.59, 36, 35.91037324719612}	{0.59, 37, 36.09278548140586}	{0.59, 38, 36.267642830017486}	{0.59, 39, 36.43541750685422}	{0.59, 40, 36.59654279232297}	{0.59, 41, 36.75141698686982}	{0.59, 42, 36.90040689003796}	{0.59, 43, 37.04385087143347}	{0.59, 44, 37.182061587625036}	{0.59, 45, 37.315328392337214}	{0.59, 46, 37.44391947954035}	{0.59, 47, 37.568083793439406}	{0.59, 48, 37.688052734505064}	{0.59, 49, 37.80404168664929}	{0.59, 50, 37.91625138699933}
{0.61, 1, 4.538632561459476}	{0.61, 2, 8.048551743675622}	{0.61, 3, 10.930273999009193}	{0.61, 4, 13.351233982514907}	{0.61, 5, 15.419460993810574}	{0.61, 6, 17.209945940735494}	{0.61, 7, 18.77705095486864}	{0.61, 8, 20.161413133134186}	{0.61, 9, 21.394141823571125}	{0.61, 10, 22.49951948808424}	{0.61, 11, 23.496812141419532}	{0.61, 12, 24.401521984091648}	{0.61, 13, 25.226276708691422}	{0.61, 14, 25.98147466948679}	{0.61, 15, 26.675761716921006}	{0.61, 16, 27.31638938703092}	{0.61, 17, 27.909487860636798}	{0.61, 18, 28.460276661430726}	{0.61, 19, 28.973229188315774}	{0.61, 20, 29.45220255422604}	{0.61, 21, 29.900541034266862}	{0.61, 22, 30.32115921557317}	{0.61, 23, 30.716609375796516}	{0.61, 24, 31.089136492477753}	{0.61, 25, 31.440723467689278}	{0.61, 26, 31.773128550069085}	{0.61, 27, 32.0879164883003}	{0.61, 28, 32.38648461348604}	{0.61, 29, 32.67008479209703}	{0.61, 30, 32.93984199590368}	{0.61, 31, 33.196770084396256}	{0.61, 32, 33.441785277705215}	{0.61, 33, 33.67571770668943}	{0.61, 34, 33.89932135385752}	{0.61, 35, 34.113282641839575}	{0.61, 36, 34.318227880020174}	{0.61, 37, 34.51472974329765}	{0.61, 38, 34.70331292690423}	{0.61, 39, 34.884459097762075}	{0.61, 40, 35.05861124240307}	{0.61, 41, 35.22617749598342}	{0.61, 42, 35.387534523456736}	{0.61, 43, 35.54303051299401}	{0.61, 44, 35.69298783275071}	{0.61, 45, 35.837705394423104}	{0.61, 46, 35.977460761034145}	{0.61, 47, 36.112512030040584}	{0.61, 48, 36.24309952046378}	{0.61, 49, 36.36944728636678}	{0.61, 50, 36.49176447791007}
{0.63, 1, 3.938022339609706}	{0.63, 2, 7.050530953803009}	{0.63, 3, 9.658349831982544}	{0.63, 4, 11.886622786312046}	{0.63, 5, 13.817942080715117}	{0.63, 6, 15.510931946414718}	{0.63, 7, 17.008989859894196}	{0.63, 8, 18.345184939210963}	{0.63, 9, 19.545277606203474}	{0.63, 10, 20.629695008431668}	{0.63, 11, 21.61487807481631}	{0.63, 12, 22.51422936593515}	{0.63, 13, 23.338796937437408}	{0.63, 14, 24.097778082794704}	{0.63, 15, 24.798897005107612}	{0.63, 16, 25.44869234149883}	{0.63, 17, 26.05273903161669}	{0.63, 18, 26.615821594950503}	{0.63, 19, 27.1420709315342}	{0.63, 20, 27.635073389344967}	{0.63, 21, 28.09795850324582}	{0.63, 22, 28.533470157845663}	{0.63, 23, 28.944024744786105}	{0.63, 24, 29.33175902533677}	{0.63, 25, 29.69856977776919}	{0.63, 26, 30.046146839293858}	{0.63, 27, 30.376000799499668}	{0.63, 28, 30.689486334721167}	{0.63, 29, 30.98782196737148}	{0.63, 30, 31.27210687750585}	{0.63, 31, 31.543335268428194}	{0.63, 32, 31.802408695409905}	{0.63, 33, 32.05014668680412}	{0.63, 34, 32.28729592931195}	{0.63, 35, 32.51453823961981}	{0.63, 36, 32.732497506282954}	{0.63, 37, 32.94174575443542}	{0.63, 38, 33.142808460478946}	{0.63, 39, 33.336169223224616}	{0.63, 40, 33.52227388094457}	{0.63, 41, 33.701534149831204}	{0.63, 42, 33.874330847760355}	{0.63, 43, 34.04101675768644}	{0.63, 44, 34.20191917703337}	{0.63, 45, 34.35734219247822}	{0.63, 46, 34.50756871446903}	{0.63, 47, 34.65286230036568}	{0.63, 48, 34.793468791656004}	{0.63, 49, 34.92961778701099}	{0.63, 50, 35.06152397014221}
{0.65, 1, 3.4370028048826367}	{0.65, 2, 6.199996374158541}	{0.65, 3, 8.555882508604183}	{0.65, 4, 10.598946356526463}	{0.65, 5, 12.392618336461403}	{0.65, 6, 13.982743760457238}	{0.65, 7, 15.403866061227149}	{0.65, 8, 16.68274995116539}	{0.65, 9, 17.840569412176805}	{0.65, 10, 18.8943553412257}	{0.65, 11, 19.85799573466682}	{0.65, 12, 20.74294916897917}	{0.65, 13, 21.558766642146264}	{0.65, 14, 22.31348110217604}	{0.65, 15, 23.013903228469296}	{0.65, 16, 23.665849355553615}	{0.65, 17, 24.27431938090084}	{0.65, 18, 24.843637225330124}	{0.65, 19, 25.377562867680613}	{0.65, 20, 25.879382536172304}	{0.65, 21, 26.351981928972574}	{0.65, 22, 26.797906117489628}	{0.65, 23, 27.21940890388263}	{0.65, 24, 27.618493757455493}	{0.65, 25, 27.996947974561387}	{0.65, 26, 28.35637134635692}	{0.65, 27, 28.69820034568897}	{0.65, 28, 29.023728635437998}	{0.65, 29, 29.334124539512366}	{0.65, 30, 29.63044599184912}	{0.65, 31, 29.91365338128043}	{0.65, 32, 30.184620631766855}	{0.65, 33, 30.44414479568108}	{0.65, 34, 30.692954390216347}	{0.65, 35, 30.93171666485031}	{0.65, 36, 31.161043958088857}	{0.65, 37, 31.38149927384459}	{0.65, 38, 31.59360118841292}	{0.65, 39, 31.797828179575333}	{0.65, 40, 31.994622456546583}	{0.65, 41, 32.18439335680288}	{0.65, 42, 32.36752036610578}	{0.65, 43, 32.54435581005306}	{0.65, 44, 32.71522725760765}	{0.65, 45, 32.880439673144934}	{0.65, 46, 33.04027734626113}	{0.65, 47, 33.19500562655274}	{0.65, 48, 33.344872485348034}	{0.65, 49, 33.49010992516066}	{0.65, 50, 33.630935253152785}
{0.67, 1, 3.016978372538379}	{0.67, 2, 5.473094806660096}	{0.67, 3, 7.59950711924798}	{0.67, 4, 9.467663144028865}	{0.67, 5, 11.126565511274753}	{0.67, 6, 12.612152827976237}	{0.67, 7, 13.951904534649625}	{0.67, 8, 15.167417668195192}	{0.67, 9, 16.276010414636676}	{0.67, 10, 17.29178988786435}	{0.67, 11, 18.226396554253974}	{0.67, 12, 19.089540815328945}	{0.67, 13, 19.88939979640896}	{0.67, 14, 20.63291683375799}	{0.67, 15, 21.32603138719809}	{0.67, 16, 21.97385810231547}	{0.67, 17, 22.58082802027874}	{0.67, 18, 23.15080116690865}	{0.67, 19, 23.687157204663713}	{0.67, 20, 24.192869067602306}	{0.67, 21, 24.67056325378969}	{0.67, 22, 25.122569554819112}	{0.67, 23, 25.55096234928258}	{0.67, 24, 25.957595104833384}	{0.67, 25, 26.3441293720326}	{0.67, 26, 26.712059280465155}	{0.67, 27, 27.062732338779355}	{0.67, 28, 27.397367179280554}	{0.67, 29, 27.717068763167546}	{0.67, 30, 28.022841463770998}	{0.67, 31, 28.315600368375293}	{0.67, 32, 28.59618107742452}	{0.67, 33, 28.86534823084956}	{0.67, 34, 29.123802951667162}	{0.67, 35, 29.37218936501785}	{0.67, 36, 29.611100324759818}	{0.67, 37, 29.841082458481786}	{0.67, 38, 30.062640624298137}	{0.67, 39, 30.27624185837455}	{0.67, 40, 30.48231888026721}	{0.67, 41, 30.681273212894233}	{0.67, 42, 30.87347796633022}	{0.67, 43, 31.05928032673818}	{0.67, 44, 31.239003786738728}	{0.67, 45, 31.412950148025416}	{0.67, 46, 31.581401323061097}	{0.67, 47, 31.74462095915085}	{0.67, 48, 31.90285590501193}	{0.67, 49, 32.05633753751847}	{0.67, 50, 32.205282963965416}
{0.6900000000000001, 1, 2.663358519440132}	{0.6900000000000001, 2, 4.849933868849573}	{0.6900000000000001, 3, 6.76867712106662}	{0.6900000000000001, 4, 8.473710463088238}	{0.6900000000000001, 5, 10.003134078853687}	{0.6900000000000001, 6, 11.385231628850907}	{0.6900000000000001, 7, 12.641891007942844}	{0.6900000000000001, 8, 13.790522112670148}	{0.6900000000000001, 9, 14.84524900290064}	{0.6900000000000001, 10, 15.81770554973089}	{0.6900000000000001, 11, 16.71759302384714}	{0.6900000000000001, 12, 17.55308486717552}	{0.6900000000000001, 13, 18.331128477156565}	{0.6900000000000001, 14, 19.05767499616735}	{0.6900000000000001, 15, 19.737857315196944}	{0.6900000000000001, 16, 20.376129964255167}	{0.6900000000000001, 17, 20.976380416410088}	{0.6900000000000001, 18, 21.542018605869362}	{0.6900000000000001, 19, 22.076049613241317}	{0.6900000000000001, 20, 22.58113318792565}	{0.6900000000000001, 21, 23.059632867843465}	{0.6900000000000001, 22, 23.513656799174473}	{0.6900000000000001, 23, 23.945091876919765}	{0.6900000000000001, 24, 24.35563246853405}	{0.6900000000000001, 25, 24.746804712339856}	{0.6900000000000001, 26, 25.11998717794394}	{0.6900000000000001, 27, 25.476428516391664}	{0.6900000000000001, 28, 25.817262606198987}	{0.6900000000000001, 29, 26.143521604826695}	{0.6900000000000001, 30, 26.45614723957896}	{0.6900000000000001, 31, 26.756000611744422}	{0.6900000000000001, 32, 27.043870739690426}	{0.6900000000000001, 33, 27.320482027915823}	{0.6900000000000001, 34, 27.586500817755358}	{0.6900000000000001, 35, 27.84254114992553}	{0.6900000000000001, 36, 28.089169848273016}	{0.6900000000000001, 37, 28.326911016927482}	{0.6900000000000001, 38, 28.556250028942774}	{0.6900000000000001, 39, 28.777637072672675}	{0.6900000000000001, 40, 28.991490312826095}	{0.6900000000000001, 41, 29.198198713491642}	{0.6900000000000001, 42, 29.39812456650923}	{0.6900000000000001, 43, 29.591605758902155}	{0.6900000000000001, 44, 29.778957811752626}	{0.6900000000000001, 45, 29.96047571646917}	{0.6900000000000001, 46, 30.136435591806745}	{0.6900000000000001, 47, 30.307096182037757}	{0.6900000000000001, 48, 30.47270021360156}	{0.6900000000000001, 49, 30.63347562583095}	{0.6900000000000001, 50, 30.789636689208827}
{0.7100000000000001, 1, 2.364764726201945}	{0.7100000000000001, 2, 4.314040248133013}	{0.7100000000000001, 3, 6.045607193704498}	{0.7100000000000001, 4, 7.599856863049938}	{0.7100000000000001, 5, 9.006583330514962}	{0.7100000000000001, 6, 10.28815429735733}	{0.7100000000000001, 7, 11.46205128023205}	{0.7100000000000001, 8, 12.54231825987985}	{0.7100000000000001, 9, 13.540461690181719}	{0.7100000000000001, 10, 14.466050953598712}	{0.7100000000000001, 11, 15.32713999470151}	{0.7100000000000001, 12, 16.130574634394186}	{0.7100000000000001, 13, 16.882222953402113}	{0.7100000000000001, 14, 17.587151845531793}	{0.7100000000000001, 15, 18.24976474188764}	{0.7100000000000001, 16, 18.873910637973523}	{0.7100000000000001, 17, 19.462971486001084}	{0.7100000000000001, 18, 20.019933003471134}	{0.7100000000000001, 19, 20.547442588763126}	{0.7100000000000001, 20, 21.04785708966393}	{0.7100000000000001, 21, 21.52328249980148}	{0.7100000000000001, 22, 21.97560717217267}	{0.7100000000000001, 23, 22.406529781346574}	{0.7100000000000001, 24, 22.817582999202905}	{0.7100000000000001, 25, 23.210153646776213}	{0.7100000000000001, 26, 23.585499930636367}	{0.7100000000000001, 27, 23.944766252645177}	{0.7100000000000001, 28, 24.2889959887965}	{0.7100000000000001, 29, 24.6191425597184}	{0.7100000000000001, 30, 24.936079057062837}	{0.7100000000000001, 31, 25.240606643940453}	{0.7100000000000001, 32, 25.533461909671402}	{0.7100000000000001, 33, 25.81532332994151}	{0.7100000000000001, 34, 26.086816957702343}	{0.7100000000000001, 35, 26.34852145103184}	{0.7100000000000001, 36, 26.600972527176054}	{0.7100000000000001, 37, 26.844666918570194}	{0.7100000000000001, 38, 27.080065895044118}	{0.7100000000000001, 39, 27.307598407496663}	{0.7100000000000001, 40, 27.527663899811344}	{0.7100000000000001, 41, 27.740634829632988}	{0.7100000000000001, 42, 27.946858932838136}	{0.7100000000000001, 43, 28.146661261810273}	{0.7100000000000001, 44, 28.34034602367035}	{0.7100000000000001, 45, 28.528198241145795}	{0.7100000000000001, 46, 28.710485255951028}	{0.7100000000000001, 47, 28.887458091715846}	{0.7100000000000001, 48, 29.059352692023555}	{0.7100000000000001, 49, 29.226391046425626}	{0.7100000000000001, 50, 29.38878221637356}
{0.73, 1, 2.112480321831086}	{0.73, 2, 3.851836631730216}	{0.73, 3, 5.415067730486141}	{0.73, 4, 6.830806787939024}	{0.73, 5, 8.12242779710616}	{0.73, 6, 9.307709678277266}	{0.73, 7, 10.4006663892561}	{0.73, 8, 11.412649233590505}	{0.73, 9, 12.353035705977524}	{0.73, 10, 13.229688854892705}	{0.73, 11, 14.04927983527692}	{0.73, 12, 14.817523370894447}	{0.73, 13, 15.539354807771002}	{0.73, 14, 16.21906636422281}	{0.73, 15, 16.860413945032548}	{0.73, 16, 17.46670216602293}	{0.73, 17, 18.04085290609684}	{0.73, 18, 18.58546118664171}	{0.73, 19, 19.10284115631931}	{0.73, 20, 19.595064251706425}	{0.73, 21, 20.063991102160006}	{0.73, 22, 20.511298384103004}	{0.73, 23, 20.938501562250902}	{0.73, 24, 21.346974255135173}	{0.73, 25, 21.73796481053044}	{0.73, 26, 22.112610559935135}	{0.73, 27, 22.471950130988798}	{0.73, 28, 22.816934125985853}	{0.73, 29, 23.14843441881678}	{0.73, 30, 23.467252278214257}	{0.73, 31, 23.77412548951255}	{0.73, 32, 24.06973461836236}	{0.73, 33, 24.3547085364408}	{0.73, 34, 24.62962931008331}	{0.73, 35, 24.89503653707968}	{0.73, 36, 25.151431203900216}	{0.73, 37, 25.399279124858857}	{0.73, 38, 25.63901401575674}	{0.73, 39, 25.871040247055305}	{0.73, 40, 26.09573531531226}	{0.73, 41, 26.313452066310788}	{0.73, 42, 26.524520698780194}	{0.73, 43, 26.729250573821123}	{0.73, 44, 26.92793185191931}	{0.73, 45, 27.120836976403282}	{0.73, 46, 27.308222020347646}	{0.73, 47, 27.49032791119006}	{0.73, 48, 27.667381546105528}	{0.73, 49, 27.839596809368672}	{0.73, 50, 28.007175501701138}
{0.75, 1, 1.90019157957061}	{0.75, 2, 3.4521772207347317}	{0.75, 3, 4.864116320214563}	{0.75, 4, 6.153156717405652}	{0.75, 5, 7.337587955201633}	{0.75, 6, 8.43160137481344}	{0.75, 7, 9.446477715009667}	{0.75, 8, 10.391418693396455}	{0.75, 9, 11.274078620682223}	{0.75, 10, 12.100920150536052}	{0.75, 11, 12.877464069013701}	{0.75, 12, 13.60847166258833}	{0.75, 13, 14.29808200354465}	{0.75, 14, 14.949917829021766}	{0.75, 15, 15.567168802240467}	{0.75, 16, 16.152658039331357}	{0.75, 17, 16.708895977046105}	{0.75, 18, 17.23812448580552}	{0.75, 19, 17.742353348188907}	{0.75, 20, 18.223390682189017}	{0.75, 21, 18.682868506070186}	{0.75, 22, 19.122264365856914}	{0.75, 23, 19.54291974314498}	{0.75, 24, 19.946055809085337}	{0.75, 25, 20.332786975333512}	{0.75, 26, 20.704132604199042}	{0.75, 27, 21.061027171551814}	{0.75, 28, 21.404329122153815}	{0.75, 29, 21.734828614392224}	{0.75, 30, 22.053254317305537}	{0.75, 31, 22.36027939544608}	{0.75, 32, 22.65652679484181}	{0.75, 33, 22.94257392533466}	{0.75, 34, 23.21895681959708}	{0.75, 35, 23.4861738369772}	{0.75, 36, 23.74468897035265}	{0.75, 37, 23.994934805329176}	{0.75, 38, 24.23731517442754}	{0.75, 39, 24.472207542839303}	{0.75, 40, 24.69996515727136}	{0.75, 41, 24.92091898534043}	{0.75, 42, 25.135379469082757}	{0.75, 43, 25.34363811349827}	{0.75, 44, 25.54596892798553}	{0.75, 45, 25.7426297365939}	{0.75, 46, 25.93386337094005}	{0.75, 47, 26.119898757989755}	{0.75, 48, 26.300951913480354}	{0.75, 49, 26.477226850483756}	{0.75, 50, 26.648916411530113}
{0.77, 1, 1.7242210777601608}	{0.77, 2, 3.1059591398679993}	{0.77, 3, 4.381817049838323}	{0.77, 4, 5.555270619686412}	{0.77, 5, 6.640415190845418}	{0.77, 6, 7.648597842880515}	{0.77, 7, 8.588933780993829}	{0.77, 8, 9.468907561334959}	{0.77, 9, 10.294781974294027}	{0.77, 10, 11.071875622906942}	{0.77, 11, 11.804758440675391}	{0.77, 12, 12.4973944982459}	{0.77, 13, 13.153249533153577}	{0.77, 14, 13.775373947748568}	{0.77, 15, 14.36646817808063}	{0.77, 16, 14.928935041017265}	{0.77, 17, 15.464922239271523}	{0.77, 18, 15.976357282692678}	{0.77, 19, 16.464976469711104}	{0.77, 20, 16.932349151017153}	{0.77, 21, 17.37989820059788}	{0.77, 22, 17.808917405575126}	{0.77, 23, 18.220586329492036}	{0.77, 24, 18.615983086723748}	{0.77, 25, 18.99609537707895}	{0.77, 26, 19.361830061655777}	{0.77, 27, 19.714021508203302}	{0.77, 28, 20.05343889277282}	{0.77, 29, 20.38079261157962}	{0.77, 30, 20.69673993091779}	{0.77, 31, 21.001889981142416}	{0.77, 32, 21.296808184911388}	{0.77, 33, 21.582020194168603}	{0.77, 34, 21.85801540017055}	{0.77, 35, 22.125250070651933}	{0.77, 36, 22.384150160511773}	{0.77, 37, 22.635113835746232}	{0.77, 38, 22.87851374487003}	{0.77, 39, 23.114699067221515}	{0.77, 40, 23.34399736393214}	{0.77, 41, 23.566716253571514}	{0.77, 42, 23.783144931943127}	{0.77, 43, 23.99355555291344}	{0.77, 44, 24.19820448506663}	{0.77, 45, 24.397333457340455}	{0.77, 46, 24.591170604680745}	{0.77, 47, 24.779931424516864}	{0.77, 48, 24.963819652294994}	{0.77, 49, 25.14302806441493}	{0.77, 50, 25.317739215457195}
{0.79, 1, 1.5848962860032898}	{0.79, 2, 2.805818103983156}	{0.79, 3, 3.9589764147718665}	{0.79, 4, 5.027119017760175}	{0.79, 5, 6.020641389514491}	{0.79, 6, 6.948581971815715}	{0.79, 7, 7.818323038363481}	{0.79, 8, 8.635972119636003}	{0.79, 9, 9.406668014329227}	{0.79, 10, 10.134796789482929}	{0.79, 11, 10.824145730365421}	{0.79, 12, 11.478016184638236}	{0.79, 13, 12.099308613383565}	{0.79, 14, 12.690588266449526}	{0.79, 15, 13.254136940529946}	{0.79, 16, 13.791994471494743}	{0.79, 17, 14.305992478411248}	{0.79, 18, 14.79778214315108}	{0.79, 19, 15.268857320573982}	{0.79, 20, 15.720573939576722}	{0.79, 21, 16.154166420411887}	{0.79, 22, 16.57076166525433}	{0.79, 23, 16.97139105576177}	{0.79, 24, 17.357000799809395}	{0.79, 25, 17.728460900215936}	{0.79, 26, 18.086572965302498}	{0.79, 27, 18.43207703994324}	{0.79, 28, 18.76565760350286}	{0.79, 29, 19.087948855484434}	{0.79, 30, 19.399539389282236}	{0.79, 31, 19.700976337978283}	{0.79, 32, 19.992769062714505}	{0.79, 33, 20.275392443278133}	{0.79, 34, 20.549289821486788}	{0.79, 35, 20.8148756405484}	{0.79, 36, 21.072537817397258}	{0.79, 37, 21.322639879717393}	{0.79, 38, 21.565522895120026}	{0.79, 39, 21.801507216193446}	{0.79, 40, 22.03089406204747}	{0.79, 41, 22.253966954317526}	{0.79, 42, 22.470993023314634}	{0.79, 43, 22.682224198080952}	{0.79, 44, 22.887898292456203}	{0.79, 45, 23.08823999768069}	{0.79, 46, 23.28346179112995}	{0.79, 47, 23.4737647692762}	{0.79, 48, 23.65933941237917}	{0.79, 49, 23.840366287400126}	{0.79, 50, 24.01701669497855}
{0.81, 1, 1.4898318382975086}	{0.81, 2, 2.5459185985632895}	{0.81, 3, 3.587911688597221}	{0.81, 4, 4.560109544160435}	{0.81, 5, 5.469287930012629}	{0.81, 6, 6.322536956262157}	{0.81, 7, 7.125827995254569}	{0.81, 8, 7.884155266162069}	{0.81, 9, 8.601746645807836}	{0.81, 10, 9.282227881468954}	{0.81, 11, 9.928743322561132}	{0.81, 12, 10.544045434727547}	{0.81, 13, 11.130562559894281}	{0.81, 14, 11.690451325577321}	{0.81, 15, 12.225637978714762}	{0.81, 16, 12.737851541403591}	{0.81, 17, 13.228650796604322}	{0.81, 18, 13.699446528521303}	{0.81, 19, 14.151520051207484}	{0.81, 20, 14.586038790555206}	{0.81, 21, 15.004069496582135}	{0.81, 22, 15.406589528127563}	{0.81, 23, 15.794496553719439}	{0.81, 24, 16.168616939399485}	{0.81, 25, 16.529713039257903}	{0.81, 26, 16.87848956239772}	{0.81, 27, 17.215599157496122}	{0.81, 28, 17.541647330650093}	{0.81, 29, 17.857196792041346}	{0.81, 30, 18.162771310852587}	{0.81, 31, 18.458859144912935}	{0.81, 32, 18.7459161010166}	{0.81, 33, 19.02436827326281}	{0.81, 34, 19.294614499669944}	{0.81, 35, 19.5570285714668}	{0.81, 36, 19.811961224561895}	{0.81, 37, 20.05974193860961}	{0.81, 38, 20.30068056566027}	{0.81, 39, 20.53506880742802}	{0.81, 40, 20.76318155782454}	{0.81, 41, 20.985278125191552}	{0.81, 42, 21.20160334700765}	{0.81, 43, 21.412388608042175}	{0.81, 44, 21.617852772040653}	{0.81, 45, 21.818203035342826}	{0.81, 46, 22.013635710220967}	{0.81, 47, 22.204336944751716}	{0.81, 48, 22.39048338519888}	{0.81, 49, 22.57224278632594}	{0.81, 50, 22.74977457443199}
{0.8300000000000001, 1, 1.446969279046797}	{0.8300000000000001, 2, 2.3218632705601827}	{0.8300000000000001, 3, 3.2622612722979025}	{0.8300000000000001, 4, 4.146926139320308}	{0.8300000000000001, 5, 4.9785573638089184}	{0.8300000000000001, 6, 5.7624948512534875}	{0.8300000000000001, 7, 6.503527635494156}	{0.8300000000000001, 8, 7.20573660171075}	{0.8300000000000001, 9, 7.872605842725919}	{0.8300000000000001, 10, 8.507139142769262}	{0.8300000000000001, 11, 9.111952406161068}	{0.8300000000000001, 12, 9.689344187899168}	{0.8300000000000001, 13, 10.24134974453988}	{0.8300000000000001, 14, 10.769783070599143}	{0.8300000000000001, 15, 11.276270135181978}	{0.8300000000000001, 16, 11.762275575799741}	{0.8300000000000001, 17, 12.229124441721977}	{0.8300000000000001, 18, 12.678020126675074}	{0.8300000000000001, 19, 13.110059321143279}	{0.8300000000000001, 20, 13.526244599740329}	{0.8300000000000001, 21, 13.927495107643987}	{0.8300000000000001, 22, 14.314655701333574}	{0.8300000000000001, 23, 14.688504819501347}	{0.8300000000000001, 24, 15.049761301142896}	{0.8300000000000001, 25, 15.399090323544861}	{0.8300000000000001, 26, 15.73710859894809}	{0.8300000000000001, 27, 16.064388942874512}	{0.8300000000000001, 28, 16.38146430626412}	{0.8300000000000001, 29, 16.688831347786948}	{0.8300000000000001, 30, 16.98695360968445}	{0.8300000000000001, 31, 17.276264350222853}	{0.8300000000000001, 32, 17.55716907740654}	{0.8300000000000001, 33, 17.830047821796626}	{0.8300000000000001, 34, 18.095257180612993}	{0.8300000000000001, 35, 18.353132160658085}	{0.8300000000000001, 36, 18.6039878437068}	{0.8300000000000001, 37, 18.848120894743378}	{0.8300000000000001, 38, 19.085810930707574}	{0.8300000000000001, 39, 19.317321765089446}	{0.8300000000000001, 40, 19.54290254174097}	{0.8300000000000001, 41, 19.762788769607017}	{0.8300000000000001, 42, 19.97720326863011}	{0.8300000000000001, 43, 20.186357035857263}	{0.8300000000000001, 44, 20.390450039714892}	{0.8300000000000001, 45, 20.589671949482536}	{0.8300000000000001, 46, 20.784202806218353}	{0.8300000000000001, 47, 20.97421364067532}	{0.8300000000000001, 48, 21.159867043145294}	{0.8300000000000001, 49, 21.341317689643112}	{0.8300000000000001, 50, 21.518712828368155}
{0.85, 1, 1.434209851299919}	{0.85, 2, 2.1307805077804347}	{0.85, 3, 2.976845426705512}	{0.85, 4, 3.7813876920065286}	{0.85, 5, 4.541723112310693}	{0.85, 6, 5.261466257226638}	{0.85, 7, 5.9443680005501935}	{0.85, 8, 6.5937412583085395}	{0.85, 9, 7.212454456771749}	{0.85, 10, 7.802998748710934}	{0.85, 11, 8.36755408307894}	{0.85, 12, 8.908043239990084}	{0.85, 13, 9.426174483613798}	{0.85, 14, 9.92347520580683}	{0.85, 15, 10.401318716501299}	{0.85, 16, 10.860945839847156}	{0.85, 17, 11.303482540525827}	{0.85, 18, 11.729954478351154}	{0.85, 19, 12.141299154317108}	{0.85, 20, 12.538376143447994}	{0.85, 21, 12.921975789381275}	{0.85, 22, 13.292826648248292}	{0.85, 23, 13.651601905309775}	{0.85, 24, 13.998924940039794}	{0.85, 25, 14.33537417941367}	{0.85, 26, 14.661487351684881}	{0.85, 27, 14.977765231748856}	{0.85, 28, 15.284674952632667}	{0.85, 29, 15.582652944599605}	{0.85, 30, 15.872107553005085}	{0.85, 31, 16.153421377526357}	{0.85, 32, 16.426953368961946}	{0.85, 33, 16.69304071385504}	{0.85, 34, 16.95200053300389}	{0.85, 35, 17.20413141599122}	{0.85, 36, 17.44971481079506}	{0.85, 37, 17.689016285004968}	{0.85, 38, 17.922286672641857}	{0.85, 39, 18.149763119400685}	{0.85, 40, 18.371670036699083}	{0.85, 41, 18.588219974255203}	{0.85, 42, 18.799614419428963}	{0.85, 43, 19.006044530655213}	{0.85, 44, 19.207691811439194}	{0.85, 45, 19.404728730643875}	{0.85, 46, 19.597319294134625}	{0.85, 47, 19.785619572411708}	{0.85, 48, 19.969778187946012}	{0.85, 49, 20.14993676636066}	{0.85, 50, 20.326230354145963}
{0.87, 1, 1.4284919629039248}	{0.87, 2, 1.9717059247832767}	{0.87, 3, 2.7275896336121814}	{0.87, 4, 3.458333928146338}	{0.87, 5, 4.153027423435048}	{0.87, 6, 4.8133638894923445}	{0.87, 7, 5.442115302312236}	{0.87, 8, 6.041922499531626}	{0.87, 9, 6.615132331984318}	{0.87, 10, 7.163807546951431}	{0.87, 11, 7.689765482376546}	{0.87, 12, 8.194616428352445}	{0.87, 13, 8.679796122985765}	{0.87, 14, 9.146592238945491}	{0.87, 15, 9.596165835298741}	{0.87, 16, 10.029568811419209}	{0.87, 17, 10.447758227741433}	{0.87, 18, 10.851608167441778}	{0.87, 19, 11.24191965397124}	{0.87, 20, 11.61942901693602}	{0.87, 21, 11.984815007056179}	{0.87, 22, 12.338704892618617}	{0.87, 23, 12.681679718779218}	{0.87, 24, 13.01427887275723}	{0.87, 25, 13.33700406874506}	{0.87, 26, 13.65032284411877}	{0.87, 27, 13.954671641138216}	{0.87, 28, 14.250458534980037}	{0.87, 29, 14.53806565808685}	{0.87, 30, 14.817851362483612}	{0.87, 31, 15.090152154819329}	{0.87, 32, 15.355284433398449}	{0.87, 33, 15.613546051964413}	{0.87, 34, 15.865217731308539}	{0.87, 35, 16.11056433672366}	{0.87, 36, 16.34983603678627}	{0.87, 37, 16.583269356829064}	{0.87, 38, 16.811088138681622}	{0.87, 39, 17.03350441675316}	{0.87, 40, 17.25071921924721}	{0.87, 41, 17.462923302208075}	{0.87, 42, 17.670297823175343}	{0.87, 43, 17.87301496039988}	{0.87, 44, 18.071238482902455}	{0.87, 45, 18.265124276042517}	{0.87, 46, 18.4548208267443}	{0.87, 47, 18.640469672133545}	{0.87, 48, 18.822205814706415}	{0.87, 49, 19.00015810729226}	{0.87, 50, 19.174449610143157}
{0.89, 1, 1.4242123137287361}	{0.89, 2, 1.8463184871414902}	{0.89, 3, 2.5115318778034412}	{0.89, 4, 3.1735460979216223}	{0.89, 5, 3.8075949782324927}	{0.89, 6, 4.41292897479864}	{0.89, 7, 4.991301897348589}	{0.89, 8, 5.544729279832132}	{0.89, 9, 6.075099224405385}	{0.89, 10, 6.584107973314559}	{0.89, 11, 7.073266735420256}	{0.89, 12, 7.543923480638128}	{0.89, 13, 7.997285518952395}	{0.89, 14, 8.434439412363986}	{0.89, 15, 8.85636773707877}	{0.89, 16, 9.26396301266506}	{0.89, 17, 9.658039271812559}	{0.89, 18, 10.039341714628316}	{0.89, 19, 10.408554817936373}	{0.89, 20, 10.76630919607699}	{0.89, 21, 11.113187447349512}	{0.89, 22, 11.449729170488649}	{0.89, 23, 11.776435296865314}	{0.89, 24, 12.093771854221147}	{0.89, 25, 12.402173254647737}	{0.89, 26, 12.702045181569007}	{0.89, 27, 12.993767136558514}	{0.89, 28, 13.27769469574284}	{0.89, 29, 13.554161516884719}	{0.89, 30, 13.823481131270036}	{0.89, 31, 14.085948548912034}	{0.89, 32, 14.341841701121762}	{0.89, 33, 14.591422740606431}	{0.89, 34, 14.834939216609179}	{0.89, 35, 15.072625139617074}	{0.89, 36, 15.304701948445992}	{0.89, 37, 15.531379390637971}	{0.89, 38, 15.752856325617467}	{0.89, 39, 15.969321458879191}	{0.89, 40, 16.18095401439797}	{0.89, 41, 16.387924351568994}	{0.89, 42, 16.59039453222283}	{0.89, 43, 16.788518842599938}	{0.89, 44, 16.982444274599814}	{0.89, 45, 17.17231097019057}	{0.89, 46, 17.358252632212228}	{0.89, 47, 17.540396904900287}	{0.89, 48, 17.718865726546824}	{0.89, 49, 17.893775656899503}	{0.89, 50, 18.065238181423958}
{0.91, 1, 1.420446089458945}	{0.91, 2, 1.7588374918155094}	{0.91, 3, 2.326945307186066}	{0.91, 4, 2.9237119310178485}	{0.91, 5, 3.501368407861757}	{0.91, 6, 4.055667089125142}	{0.91, 7, 4.587172658140688}	{0.91, 8, 5.09726707938169}	{0.91, 9, 5.587411314282642}	{0.91, 10, 6.058976082668696}	{0.91, 11, 6.513207629745347}	{0.91, 12, 6.951230005061057}	{0.91, 13, 7.374056891879749}	{0.91, 14, 7.782604886323466}	{0.91, 15, 8.177705797076435}	{0.91, 16, 8.560117370023557}	{0.91, 17, 8.930532441731595}	{0.91, 18, 9.28958670400197}	{0.91, 19, 9.637865293756448}	{0.91, 20, 9.975908406092142}	{0.91, 21, 10.304216099038381}	{0.91, 22, 10.62325242895257}	{0.91, 23, 10.933449029582867}	{0.91, 24, 11.235208226442804}	{0.91, 25, 11.52890576081504}	{0.91, 26, 11.814893183927955}	{0.91, 27, 12.093499970819627}	{0.91, 28, 12.36503539465433}	{0.91, 29, 12.629790195191987}	{0.91, 30, 12.888038069511394}	{0.91, 31, 13.140037008470456}	{0.91, 32, 13.38603049870852}	{0.91, 33, 13.62624860693771}	{0.91, 34, 13.860908960778666}	{0.91, 35, 14.09021763833552}	{0.91, 36, 14.3143699769692}	{0.91, 37, 14.533551310306448}	{0.91, 38, 14.747937641310601}	{0.91, 39, 14.95769625820507}	{0.91, 40, 15.162986299232188}	{0.91, 41, 15.36395927135213}	{0.91, 42, 15.56075952760232}	{0.91, 43, 15.753524707003878}	{0.91, 44, 15.94238614066812}	{0.91, 45, 16.12746922723002}	{0.91, 46, 16.30889378043209}	{0.91, 47, 16.486774351340763}	{0.91, 48, 16.661220527469073}	{0.91, 49, 16.8323372107739}	{0.91, 50, 17.000224876347374}
{0.93, 1, 1.4169949423844725}	{0.93, 2, 1.7096908480883057}	{0.93, 3, 2.173583176675612}	{0.93, 4, 2.706446472186284}	{0.93, 5, 3.2310719260495926}	{0.93, 6, 3.737798780075237}	{0.93, 7, 4.225637434398375}	{0.93, 8, 4.695258267016797}	{0.93, 9, 5.147692025545156}	{0.93, 10, 5.584003687846399}	{0.93, 11, 6.005201021530275}	{0.93, 12, 6.412211619310425}	{0.93, 13, 6.8058818285525255}	{0.93, 14, 7.186982622797074}	{0.93, 15, 7.55621723111894}	{0.93, 16, 7.9142286909219335}	{0.93, 17, 8.261606717348169}	{0.93, 18, 8.598893746068219}	{0.93, 19, 8.926590178241499}	{0.93, 20, 9.245158913451567}	{0.93, 21, 9.555029267920132}	{0.93, 22, 9.856600369593473}	{0.93, 23, 10.150244110420482}	{0.93, 24, 10.436307724039263}	{0.93, 25, 10.71511604600963}	{0.93, 26, 10.986973504084524}	{0.93, 27, 11.252165878051278}	{0.93, 28, 11.510961861899089}	{0.93, 29, 11.76361445587689}	{0.93, 30, 12.010362211250083}	{0.93, 31, 12.25143034714097}	{0.93, 32, 12.48703175575406}	{0.93, 33, 12.717367909806827}	{0.93, 34, 12.942629683974523}	{0.93, 35, 13.162998100445675}	{0.93, 36, 13.378645007260513}	{0.93, 37, 13.589733696937392}	{0.93, 38, 13.796419471892836}	{0.93, 39, 13.998850162236774}	{0.93, 40, 14.197166600998479}	{0.93, 41, 14.391503060977318}	{0.93, 42, 14.581987657096763}	{0.93, 43, 14.768742717566369}	{0.93, 44, 14.951885126843914}	{0.93, 45, 15.131526642992684}	{0.93, 46, 15.307774191795689}	{0.93, 47, 15.480730139662839}	{0.93, 48, 15.650492547257521}	{0.93, 49, 15.817155405436967}	{0.93, 50, 15.980808855045908}
{0.9500000000000001, 1, 1.4137904437920836}	{0.9500000000000001, 2, 1.6864764118238051}	{0.9500000000000001, 3, 2.0528106407265145}	{0.9500000000000001, 4, 2.5203734443959807}	{0.9500000000000001, 5, 2.9942086649037307}	{0.9500000000000001, 6, 3.456229443620361}	{0.9500000000000001, 7, 3.903234019136097}	{0.9500000000000001, 8, 4.335006737206084}	{0.9500000000000001, 9, 4.75210228247035}	{0.9500000000000001, 10, 5.155276044704234}	{0.9500000000000001, 11, 5.5453086360552}	{0.9500000000000001, 12, 5.922947918043373}	{0.9500000000000001, 13, 6.288891094856525}	{0.9500000000000001, 14, 6.643781501916401}	{0.9500000000000001, 15, 6.988210850774903}	{0.9500000000000001, 16, 7.322723331186134}	{0.9500000000000001, 17, 7.64782012222235}	{0.9500000000000001, 18, 7.963963736283326}	{0.9500000000000001, 19, 8.271581986954093}	{0.9500000000000001, 20, 8.571071528183031}	{0.9500000000000001, 21, 8.86280097747947}	{0.9500000000000001, 22, 9.147113660610863}	{0.9500000000000001, 23, 9.424330022110501}	{0.9500000000000001, 24, 9.694749744998257}	{0.9500000000000001, 25, 9.958653619166682}	{0.9500000000000001, 26, 10.216305193031175}	{0.9500000000000001, 27, 10.467952238240633}	{0.9500000000000001, 28, 10.713828052877302}	{0.9500000000000001, 29, 10.954152624756}	{0.9500000000000001, 30, 11.18913367317364}	{0.9500000000000001, 31, 11.41896758470239}	{0.9500000000000001, 32, 11.643840256303303}	{0.9500000000000001, 33, 11.863927857094843}	{0.9500000000000001, 34, 12.079397518483885}	{0.9500000000000001, 35, 12.290407960997092}	{0.9500000000000001, 36, 12.497110065003884}	{0.9500000000000001, 37, 12.699647391550494}	{0.9500000000000001, 38, 12.89815665870034}	{0.9500000000000001, 39, 13.092768178105782}	{0.9500000000000001, 40, 13.283606255858398}	{0.9500000000000001, 41, 13.470789561325553}	{0.9500000000000001, 42, 13.654431467027171}	{0.9500000000000001, 43, 13.83464036243039}	{0.9500000000000001, 44, 14.01151994409262}	{0.9500000000000001, 45, 14.185169484350707}	{0.9500000000000001, 46, 14.355684080520264}	{0.9500000000000001, 47, 14.523154886322311}	{0.9500000000000001, 48, 14.687669327103483}	{0.9500000000000001, 49, 14.849311300236291}	{0.9500000000000001, 50, 15.008161361945714}
{0.97, 1, 1.4107960905437287}	{0.97, 2, 1.674315691115184}	{0.97, 3, 1.9664438516973426}	{0.97, 4, 2.365218167449081}	{0.97, 5, 2.789090665202271}	{0.97, 6, 3.208540877707364}	{0.97, 7, 3.6171046157216673}	{0.97, 8, 4.013370216300307}	{0.97, 9, 4.397313984685689}	{0.97, 10, 4.769349199504462}	{0.97, 11, 5.130023628286794}	{0.97, 12, 5.479910819246074}	{0.97, 13, 5.8195688826592615}	{0.97, 14, 6.149525303145145}	{0.97, 15, 6.470272439495004}	{0.97, 16, 6.782267522832187}	{0.97, 17, 7.085934501693333}	{0.97, 18, 7.381666555043445}	{0.97, 19, 7.669828742118623}	{0.97, 20, 7.950760554663553}	{0.97, 21, 8.224778276365708}	{0.97, 22, 8.492177120120807}	{0.97, 23, 8.75323314437915}	{0.97, 24, 9.008204963244248}	{0.97, 25, 9.257335269986921}	{0.97, 26, 9.500852194546372}	{0.97, 27, 9.738970514611982}	{0.97, 28, 9.971892738114937}	{0.97, 29, 10.199810072964299}	{0.97, 30, 10.422903297899735}	{0.97, 31, 10.641343546525832}	{0.97, 32, 10.855293014983161}	{0.97, 33, 11.064905602300437}	{0.97, 34, 11.270327491256355}	{0.97, 35, 11.471697676530647}	{0.97, 36, 11.669148446038488}	{0.97, 37, 11.862805820537849}	{0.97, 38, 12.052789956016928}	{0.97, 39, 12.239215512714143}	{0.97, 40, 12.422191994214474}	{0.97, 41, 12.601824059611006}	{0.97, 42, 12.778211811396684}	{0.97, 43, 12.951451061362468}	{0.97, 44, 13.121633576666904}	{0.97, 45, 13.288847307813773}	{0.97, 46, 13.45317660024014}	{0.97, 47, 13.614702390919476}	{0.97, 48, 13.773502391340942}	{0.97, 49, 13.92965125797549}	{0.97, 50, 14.083220751310908}
{0.99, 1, 1.407986714687847}	{0.99, 2, 1.6661087233235101}	{0.99, 3, 1.9124587730525626}	{0.99, 4, 2.241651546742104}	{0.99, 5, 2.6148706307528733}	{0.99, 6, 2.9929993957579932}	{0.99, 7, 3.364985632933448}	{0.99, 8, 3.7277416540368007}	{0.99, 9, 4.0804889179549475}	{0.99, 10, 4.423229742344267}	{0.99, 11, 4.756253026996163}	{0.99, 12, 5.079950687717457}	{0.99, 13, 5.39474307885917}	{0.99, 14, 5.701047257306597}	{0.99, 15, 5.999263513916228}	{0.99, 16, 6.289770134859568}	{0.99, 17, 6.572921987004188}	{0.99, 18, 6.84905088654197}	{0.99, 19, 7.118466768783554}	{0.99, 20, 7.3814591754579855}	{0.99, 21, 7.63829881985034}	{0.99, 22, 7.889239113051383}	{0.99, 23, 8.13451759770208}	{0.99, 24, 8.374357268250337}	{0.99, 25, 8.608967773481309}	{0.99, 26, 8.838546505412541}	{0.99, 27, 9.063279582484544}	{0.99, 28, 9.283342736426247}	{0.99, 29, 9.498902112371688}	{0.99, 30, 9.71011499137615}	{0.99, 31, 9.917130443762067}	{0.99, 32, 10.120089920906105}	{0.99, 33, 10.319127792273685}	{0.99, 34, 10.514371833670067}	{0.99, 35, 10.705943672087837}	{0.99, 36, 10.893959191743843}	{0.99, 37, 11.07852890545662}	{0.99, 38, 11.259758294960939}	{0.99, 39, 11.437748123341475}	{0.99, 40, 11.612594722388101}	{0.99, 41, 11.784390257346667}	{0.99, 42, 11.953222971265848}	{0.99, 43, 12.119177410842802}	{0.99, 44, 12.282334635553406}	{0.99, 45, 12.442772411535437}	{0.99, 46, 12.600565391629196}	{0.99, 47, 12.755785282802599}	{0.99, 48, 12.908501001986137}	{0.99, 49, 13.058778821424658}	{0.99, 50, 13.206682504294655}
{1.01, 1, 1.405342747152237}	{1.01, 2, 1.6595165998383674}	{1.01, 3, 1.8817308045881445}	{1.01, 4, 2.1501555473851064}	{1.01, 5, 2.471448679631846}	{1.01, 6, 2.8085512016971745}	{1.01, 7, 3.1452018571904015}	{1.01, 8, 3.4760368093919416}	{1.01, 9, 3.7992626490052754}	{1.01, 10, 4.114357761740592}	{1.01, 11, 4.4213016110095475}	{1.01, 12, 4.720282287234742}	{1.01, 13, 5.011573960158277}	{1.01, 14, 5.2954818220093}	{1.01, 15, 5.572316295858318}	{1.01, 16, 5.842380806985188}	{1.01, 17, 6.105966153862793}	{1.01, 18, 6.36334819706723}	{1.01, 19, 6.614787243628137}	{1.01, 20, 6.860528294569607}	{1.01, 21, 7.100801717189}	{1.01, 22, 7.335824107191651}	{1.01, 23, 7.565799214240827}	{1.01, 24, 7.790918863524539}	{1.01, 25, 8.011363838625744}	{1.01, 26, 8.22730470922021}	{1.01, 27, 8.438902597300046}	{1.01, 28, 8.646309881223486}	{1.01, 29, 8.849670839870512}	{1.01, 30, 9.049122240678392}	{1.01, 31, 9.244793875933565}	{1.01, 32, 9.436809051863442}	{1.01, 33, 9.625285034867764}	{1.01, 34, 9.810333459095403}	{1.01, 35, 9.992060699102323}	{1.01, 36, 10.17056821101892}	{1.01, 37, 10.345952845440635}	{1.01, 38, 10.518307134713796}	{1.01, 39, 10.687719557184101}	{1.01, 40, 10.854274780609606}	{1.01, 41, 11.01805388673387}	{1.01, 42, 11.1791345787791}	{1.01, 43, 11.337591373462423}	{1.01, 44, 11.493495778926878}	{1.01, 45, 11.646916459871168}	{1.01, 46, 11.797919390983521}	{1.01, 47, 11.946567999732574}	{1.01, 48, 12.092923299389346}	{1.01, 49, 12.237044013121999}	{1.01, 50, 12.378986689895651}
{1.03, 1, 1.4028480916133852}	{1.03, 2, 1.6537722494070077}	{1.03, 3, 1.863483358216624}	{1.03, 4, 2.088353810395983}	{1.03, 5, 2.358921573064286}	{1.03, 6, 2.65471273349146}	{1.03, 7, 2.956633403659156}	{1.03, 8, 3.2566749490631315}	{1.03, 9, 3.551727403238958}	{1.03, 10, 3.8405902755816124}	{1.03, 11, 4.122856257371821}	{1.03, 12, 4.398470667225345}	{1.03, 13, 4.667542118220738}	{1.03, 14, 4.930254968575456}	{1.03, 15, 5.186826528416614}	{1.03, 16, 5.437485340103917}	{1.03, 17, 5.682459941087642}	{1.03, 18, 5.921973069133435}	{1.03, 19, 6.156238784662905}	{1.03, 20, 6.385461190382889}	{1.03, 21, 6.60983403434273}	{1.03, 22, 6.829540799695683}	{1.03, 23, 7.044755056148016}	{1.03, 24, 7.255640943727915}	{1.03, 25, 7.462353714050467}	{1.03, 26, 7.6650402859507984}	{1.03, 27, 7.8638397910386875}	{1.03, 28, 8.058884095841583}	{1.03, 29, 8.250298293846726}	{1.03, 30, 8.438201164708161}	{1.03, 31, 8.622705600200119}	{1.03, 32, 8.803918997866187}	{1.03, 33, 8.98194362399771}	{1.03, 34, 9.156876947963744}	{1.03, 35, 9.328811950035945}	{1.03, 36, 9.497837404829182}	{1.03, 37, 9.664038142446481}	{1.03, 38, 9.827495289223583}	{1.03, 39, 9.988286489910307}	{1.03, 40, 10.146486112904542}	{1.03, 41, 10.30216544006218}	{1.03, 42, 10.455392842442627}	{1.03, 43, 10.606233943229126}	{1.03, 44, 10.754751768944665}	{1.03, 45, 10.90100688997421}	{1.03, 46, 11.045057551307337}	{1.03, 47, 11.186959794327112}	{1.03, 48, 11.326767570391077}	{1.03, 49, 11.464532846878566}	{1.03, 50, 11.600305706315442}
{1.05, 1, 1.400489111245173}	{1.05, 2, 1.6485820945116607}	{1.05, 3, 1.8510445998163059}	{1.05, 4, 2.0493032985656483}	{1.05, 5, 2.2761599761253466}	{1.05, 6, 2.5311505034538375}	{1.05, 7, 2.7985754199347164}	{1.05, 8, 3.0685174430030813}	{1.05, 9, 3.3363963612663885}	{1.05, 10, 3.600175574788715}	{1.05, 11, 3.858965310038408}	{1.05, 12, 4.11241387808281}	{1.05, 13, 4.360433963070737}	{1.05, 14, 4.603072289306585}	{1.05, 15, 4.84044411183476}	{1.05, 16, 5.072698798634074}	{1.05, 17, 5.300001137982004}	{1.05, 18, 5.522520965159745}	{1.05, 19, 5.740427356524106}	{1.05, 20, 5.953885406376343}	{1.05, 21, 6.163054497617914}	{1.05, 22, 6.368087449781731}	{1.05, 23, 6.569130186391076}	{1.05, 24, 6.766321709243277}	{1.05, 25, 6.959794251491903}	{1.05, 26, 7.149673531353757}	{1.05, 27, 7.336079058357905}	{1.05, 28, 7.519124462539145}	{1.05, 29, 7.698917828522123}	{1.05, 30, 7.875562023560681}	{1.05, 31, 8.04915501322624}	{1.05, 32, 8.219790161285086}	{1.05, 33, 8.387556512136129}	{1.05, 34, 8.552539055323267}	{1.05, 35, 8.714818972337156}	{1.05, 36, 8.874473866343862}	{1.05, 37, 9.031577975711173}	{1.05, 38, 9.18620237232342}	{1.05, 39, 9.338415145716828}	{1.05, 40, 9.488281574063267}	{1.05, 41, 9.635864282996216}	{1.05, 42, 9.781223393222891}	{1.05, 43, 9.924416657807926}	{1.05, 44, 10.065499589948141}	{1.05, 45, 10.204525582003233}	{1.05, 46, 10.341546016476006}	{1.05, 47, 10.476610369585645}	{1.05, 48, 10.609766308020165}	{1.05, 49, 10.741059779403656}	{1.05, 50, 10.87053509696853}
{1.07, 1, 1.398254045284992}	{1.07, 2, 1.6438089116076964}	{1.07, 3, 1.8414006329498083}	{1.07, 4, 2.0243652394075085}	{1.07, 5, 2.219083365741433}	{1.07, 6, 2.436716022745313}	{1.07, 7, 2.670344002460685}	{1.07, 8, 2.9106908171051997}	{1.07, 9, 3.152110656717752}	{1.07, 10, 3.391696431267771}	{1.07, 11, 3.6279995625291512}	{1.07, 12, 3.860313966241325}	{1.07, 13, 4.088319190186037}	{1.07, 14, 4.3119011940845535}	{1.07, 15, 4.531059099159785}	{1.07, 16, 4.745854757746275}	{1.07, 17, 4.956384521445875}	{1.07, 18, 5.162762984123457}	{1.07, 19, 5.365113421221684}	{1.07, 20, 5.563562092365071}	{1.07, 21, 5.758234832293082}	{1.07, 22, 5.949255026812561}	{1.07, 23, 6.136742441337196}	{1.07, 24, 6.320812580680184}	{1.07, 25, 6.501576382202266}	{1.07, 26, 6.679140118346608}	{1.07, 27, 6.853605429810297}	{1.07, 28, 7.025069438794641}	{1.07, 29, 7.1936249096021525}	{1.07, 30, 7.359360435346303}	{1.07, 31, 7.522360636949065}	{1.07, 32, 7.682706365524579}	{1.07, 33, 7.840474902455236}	{1.07, 34, 7.995740153625744}	{1.07, 35, 8.148572835707396}	{1.07, 36, 8.299040653334261}	{1.07, 37, 8.44720846665121}	{1.07, 38, 8.593138449119596}	{1.07, 39, 8.736890235738628}	{1.07, 40, 8.878521062007218}	{1.07, 41, 9.01808589404813}	{1.07, 42, 9.155637550371964}	{1.07, 43, 9.291226815787253}	{1.07, 44, 9.424902547937922}	{1.07, 45, 9.556711776997602}	{1.07, 46, 9.686699798956317}	{1.07, 47, 9.814910262971761}	{1.07, 48, 9.941385253201755}	{1.07, 49, 10.066165365514154}	{1.07, 50, 10.189289779443566}
{1.09, 1, 1.3961326275627985}	{1.09, 2, 1.6393753236541269}	{1.09, 3, 1.8332853744869655}	{1.09, 4, 2.007112579705512}	{1.09, 5, 2.180886088961159}	{1.09, 6, 2.368210763062995}	{1.09, 7, 2.5705083947954206}	{1.09, 8, 2.782188570235774}	{1.09, 9, 2.997823094093136}	{1.09, 10, 3.2139417207593866}	{1.09, 11, 3.4285691656681174}	{1.09, 12, 3.6406192321210655}	{1.09, 13, 3.849508508672603}	{1.09, 14, 4.054938901902637}	{1.09, 15, 4.256777037229711}	{1.09, 16, 4.454986263794572}	{1.09, 17, 4.649587345240675}	{1.09, 18, 4.840635148197291}	{1.09, 19, 5.028204499478343}	{1.09, 20, 5.212381443063181}	{1.09, 21, 5.393257758268676}	{1.09, 22, 5.570927492155512}	{1.09, 23, 5.745484760402652}	{1.09, 24, 5.917022360180137}	{1.09, 25, 6.085630909768874}	{1.09, 26, 6.2513983333512275}	{1.09, 27, 6.414409573506993}	{1.09, 28, 6.574746454352265}	{1.09, 29, 6.732487644163344}	{1.09, 30, 6.8877086831756005}	{1.09, 31, 7.040482053401653}	{1.09, 32, 7.190877274720118}	{1.09, 33, 7.338961016503313}	{1.09, 34, 7.484797217514757}	{1.09, 35, 7.628447209087732}	{1.09, 36, 7.769969838271966}	{1.09, 37, 7.9094215887354}	{1.09, 38, 8.046856697995256}	{1.09, 39, 8.18232727009923}	{1.09, 40, 8.315883383257274}	{1.09, 41, 8.447573192178808}	{1.09, 42, 8.577443025068154}	{1.09, 43, 8.705537475328844}	{1.09, 44, 8.831899488127775}	{1.09, 45, 8.956570442011234}	{1.09, 46, 9.079590225798686}	{1.09, 47, 9.200997310995682}	{1.09, 48, 9.320828819974055}	{1.09, 49, 9.439120590166185}	{1.09, 50, 9.555907234514766}
{1.11, 1, 1.3941158158440285}	{1.11, 2, 1.6352308150260848}	{1.11, 3, 1.826135832939238}	{1.11, 4, 1.993983360516086}	{1.11, 5, 2.15467509063039}	{1.11, 6, 2.3201526768482994}	{1.11, 7, 2.496004550637544}	{1.11, 8, 2.6812197901257364}	{1.11, 9, 2.8721926466697796}	{1.11, 10, 3.0656531001958505}	{1.11, 11, 3.259358220277295}	{1.11, 12, 3.451910706770232}	{1.11, 13, 3.6424722178617417}	{1.11, 14, 3.8305519833555794}	{1.11, 15, 4.015872966368727}	{1.11, 16, 4.198290325598357}	{1.11, 17, 4.377741803739156}	{1.11, 18, 4.554217171149264}	{1.11, 19, 4.727739093351586}	{1.11, 20, 4.898350948455851}	{1.11, 21, 5.066108950212776}	{1.11, 22, 5.231076988831713}	{1.11, 23, 5.39332321816916}	{1.11, 24, 5.552917783621298}	{1.11, 25, 5.709931306046341}	{1.11, 26, 5.864433873166474}	{1.11, 27, 6.016494375254134}	{1.11, 28, 6.1661800764024095}	{1.11, 29, 6.313556348020347}	{1.11, 30, 6.458686514470081}	{1.11, 31, 6.601631776304868}	{1.11, 32, 6.74245118707648}	{1.11, 33, 6.881201666869745}	{1.11, 34, 7.017938040694375}	{1.11, 35, 7.152713093324027}	{1.11, 36, 7.285577634628928}	{1.11, 37, 7.416580571157311}	{1.11, 38, 7.545768980971429}	{1.11, 39, 7.673188189620221}	{1.11, 40, 7.798881845769448}	{1.11, 41, 7.922891995470836}	{1.11, 42, 8.04525915438418}	{1.11, 43, 8.16602237751197}	{1.11, 44, 8.285219326151642}	{1.11, 45, 8.40288633196917}	{1.11, 46, 8.519058458081748}	{1.11, 47, 8.633769557192423}	{1.11, 48, 8.747052326823406}	{1.11, 49, 8.858938361708962}	{1.11, 50, 8.96945820348609}
{1.1300000000000001, 1, 1.39219558931906}	{1.1300000000000001, 2, 1.6313388712161008}	{1.1300000000000001, 3, 1.8196729161139271}	{1.1300000000000001, 4, 1.983215519924345}	{1.1300000000000001, 5, 2.1355106173803633}	{1.1300000000000001, 6, 2.2863075913987747}	{1.1300000000000001, 7, 2.4419753454613824}	{1.1300000000000001, 8, 2.604587440674377}	{1.1300000000000001, 9, 2.7730353125378966}	{1.1300000000000001, 10, 2.945125884237417}	{1.1300000000000001, 11, 3.1188445747943967}	{1.1300000000000001, 12, 3.292703207160699}	{1.1300000000000001, 13, 3.465695477438061}	{1.1300000000000001, 14, 3.637168350463891}	{1.1300000000000001, 15, 3.806709011164626}	{1.1300000000000001, 16, 3.974063961780563}	{1.1300000000000001, 17, 4.139084843339385}	{1.1300000000000001, 18, 4.3016928700428405}	{1.1300000000000001, 19, 4.461855505242692}	{1.1300000000000001, 20, 4.619571056795514}	{1.1300000000000001, 21, 4.774858398503813}	{1.1300000000000001, 22, 4.9277500367639595}	{1.1300000000000001, 23, 5.078287385331392}	{1.1300000000000001, 24, 5.226517516001876}	{1.1300000000000001, 25, 5.372490908237629}	{1.1300000000000001, 26, 5.516259883003239}	{1.1300000000000001, 27, 5.657877510395707}	{1.1300000000000001, 28, 5.797396848628712}	{1.1300000000000001, 29, 5.9348704167174855}	{1.1300000000000001, 30, 6.070349833213025}	{1.1300000000000001, 31, 6.203885573581171}	{1.1300000000000001, 32, 6.335526812733426}	{1.1300000000000001, 33, 6.465321328799395}	{1.1300000000000001, 34, 6.593315450978106}	{1.1300000000000001, 35, 6.719554039044298}	{1.1300000000000001, 36, 6.844080485472473}	{1.1300000000000001, 37, 6.966936733574216}	{1.1300000000000001, 38, 7.088163306803618}	{1.1300000000000001, 39, 7.20779934566853}	{1.1300000000000001, 40, 7.325882649625798}	{1.1300000000000001, 41, 7.442449722031345}	{1.1300000000000001, 42, 7.557535816729272}	{1.1300000000000001, 43, 7.671174985245946}	{1.1300000000000001, 44, 7.783400123838999}	{1.1300000000000001, 45, 7.894243019863591}	{1.1300000000000001, 46, 8.003734397077741}	{1.1300000000000001, 47, 8.111903959626831}	{1.1300000000000001, 48, 8.218780434537251}	{1.1300000000000001, 49, 8.324391612615416}	{1.1300000000000001, 50, 8.428764387696713}
{1.1500000000000001, 1, 1.3903647915343036}	{1.1500000000000001, 2, 1.627671265279248}	{1.1500000000000001, 3, 1.8137406714964346}	{1.1500000000000001, 4, 1.973936471862309}	{1.1500000000000001, 5, 2.1204885286242114}	{1.1500000000000001, 6, 2.2615253953522854}	{1.1500000000000001, 7, 2.4028419887697563}	{1.1500000000000001, 8, 2.5477079877244933}	{1.1500000000000001, 9, 2.696936150826775}	{1.1500000000000001, 10, 2.8497772591975723}	{1.1500000000000001, 11, 3.0049342305752593}	{1.1500000000000001, 12, 3.161158591524867}	{1.1500000000000001, 13, 3.3174574578584233}	{1.1500000000000001, 14, 3.47310665438195}	{1.1500000000000001, 15, 3.627601239586858}	{1.1500000000000001, 16, 3.7805990879336795}	{1.1500000000000001, 17, 3.931874327106276}	{1.1500000000000001, 18, 4.081282793931522}	{1.1500000000000001, 19, 4.228737469851553}	{1.1500000000000001, 20, 4.374191286573429}	{1.1500000000000001, 21, 4.517625130524042}	{1.1500000000000001, 22, 4.659039451278778}	{1.1500000000000001, 23, 4.798448358465113}	{1.1500000000000001, 24, 4.93587544163541}	{1.1500000000000001, 25, 5.071350790441051}	{1.1500000000000001, 26, 5.20490885751072}	{1.1500000000000001, 27, 5.336586917935322}	{1.1500000000000001, 28, 5.466423954688393}	{1.1500000000000001, 29, 5.5944598505906225}	{1.1500000000000001, 30, 5.720734802537117}	{1.1500000000000001, 31, 5.845288897996027}	{1.1500000000000001, 32, 5.968161810659834}	{1.1500000000000001, 33, 6.089392584051555}	{1.1500000000000001, 34, 6.209019480311196}	{1.1500000000000001, 35, 6.327079877430642}	{1.1500000000000001, 36, 6.4436102025619855}	{1.1500000000000001, 37, 6.558645892193471}	{1.1500000000000001, 38, 6.6722213723092505}	{1.1500000000000001, 39, 6.784370053361076}	{1.1500000000000001, 40, 6.895124336153263}	{1.1500000000000001, 41, 7.004515625690353}	{1.1500000000000001, 42, 7.112574350751671}	{1.1500000000000001, 43, 7.219329987494875}	{1.1500000000000001, 44, 7.324811085797701}	{1.1500000000000001, 45, 7.429045297365441}	{1.1500000000000001, 46, 7.532059404844295}	{1.1500000000000001, 47, 7.633879351410781}	{1.1500000000000001, 48, 7.734530270388819}	{1.1500000000000001, 49, 7.8340365145982025}	{1.1500000000000001, 50, 7.932421685200394}
{1.17, 1, 1.388617005412841}	{1.17, 2, 1.6242051924565692}	{1.17, 3, 1.8082418557326856}	{1.17, 4, 1.9656882960305584}	{1.17, 5, 2.1080276479462166}	{1.17, 6, 2.2423641546932793}	{1.17, 7, 2.3737288965093097}	{1.17, 8, 2.5055055535605986}	{1.17, 9, 2.639452790206127}	{1.17, 10, 2.775979484978833}	{1.17, 11, 2.914672046271485}	{1.17, 12, 3.054789488411411}	{1.17, 13, 3.195568401778883}	{1.17, 14, 3.336354983810987}	{1.17, 15, 3.4766369911605906}	{1.17, 16, 3.6160325063385286}	{1.17, 17, 3.7542657365264334}	{1.17, 18, 3.891142579003347}	{1.17, 19, 4.026530106958233}	{1.17, 20, 4.160340597710298}	{1.17, 21, 4.292519523237818}	{1.17, 22, 4.423036662657935}	{1.17, 23, 4.551879565431886}	{1.17, 24, 4.679048747849828}	{1.17, 25, 4.804554156451625}	{1.17, 26, 4.928412555613871}	{1.17, 27, 5.050645590407964}	{1.17, 28, 5.171278344728911}	{1.17, 29, 5.290338264455823}	{1.17, 30, 5.407854351108255}	{1.17, 31, 5.523856557055946}	{1.17, 32, 5.638375331723644}	{1.17, 33, 5.751441281494057}	{1.17, 34, 5.863084915626592}	{1.17, 35, 5.973336457521413}	{1.17, 36, 6.082225705804153}	{1.17, 37, 6.189781933505563}	{1.17, 38, 6.296033816433508}	{1.17, 39, 6.401009383944353}	{1.17, 40, 6.504735986907526}	{1.17, 41, 6.6072402788578515}	{1.17, 42, 6.708548207236917}	{1.17, 43, 6.808685012332197}	{1.17, 44, 6.907675232044397}	{1.17, 45, 7.005542711036158}	{1.17, 46, 7.102310613128931}	{1.17, 47, 7.198001436070268}	{1.17, 48, 7.292637027967365}	{1.17, 49, 7.386238604873461}	{1.17, 50, 7.4788267690836765}
{1.19, 1, 1.3869464518928667}	{1.19, 2, 1.6209216717366146}	{1.19, 3, 1.803110104995628}	{1.19, 4, 1.9582107158576183}	{1.19, 5, 2.097266377287462}	{1.19, 6, 2.2267618149258896}	{1.19, 7, 2.3511306935580385}	{1.19, 8, 2.4735078042025274}	{1.19, 9, 2.5959209399857976}	{1.19, 10, 2.7194149134044143}	{1.19, 11, 2.8442784740367357}	{1.19, 12, 2.9703320647277693}	{1.19, 13, 3.097178430553636}	{1.19, 14, 3.224367666131733}	{1.19, 15, 3.351482941805791}	{1.19, 16, 3.478173834320948}	{1.19, 17, 3.6041617390564324}	{1.19, 18, 3.729233050409676}	{1.19, 19, 3.853228433844412}	{1.19, 20, 3.9760320021901365}	{1.19, 21, 4.097561850595645}	{1.19, 22, 4.217762304368963}	{1.19, 23, 4.336597780056748}	{1.19, 24, 4.454048010041515}	{1.19, 25, 4.57010436162912}	{1.19, 26, 4.68476701144131}	{1.19, 27, 4.7980427789058675}	{1.19, 28, 4.909943464218321}	{1.19, 29, 5.020484571470013}	{1.19, 30, 5.1296843258937574}	{1.19, 31, 5.237562916092504}	{1.19, 32, 5.3441419088298945}	{1.19, 33, 5.449443796601471}	{1.19, 34, 5.553491647729836}	{1.19, 35, 5.656308835898429}	{1.19, 36, 5.757918831445894}	{1.19, 37, 5.85834504082914}	{1.19, 38, 5.957610683763326}	{1.19, 39, 6.055738699905647}	{1.19, 40, 6.152751678756352}	{1.19, 41, 6.248671807826539}	{1.19, 42, 6.343520835206081}	{1.19, 43, 6.43732004347176}	{1.19, 44, 6.5300902325338726}	{1.19, 45, 6.621851709515016}	{1.19, 46, 6.71262428414497}	{1.19, 47, 6.802427268475407}	{1.19, 48, 6.891279479948584}	{1.19, 49, 6.979199247060809}	{1.19, 50, 7.06620441700189}
{1.21, 1, 1.3853479064911598}	{1.21, 2, 1.6178045708712083}	{1.21, 3, 1.7982968663364252}	{1.21, 4, 1.9513430809339996}	{1.21, 5, 2.0877152764258002}	{1.21, 6, 2.2135230725901893}	{1.21, 7, 2.3327963857719993}	{1.21, 8, 2.448387006991737}	{1.21, 9, 2.562293327003078}	{1.21, 10, 2.6758004093389305}	{1.21, 11, 2.789602241208908}	{1.21, 12, 2.9039509741608507}	{1.21, 13, 3.0188133966237007}	{1.21, 14, 3.1340032484492233}	{1.21, 15, 3.249274160562752}	{1.21, 16, 3.364375214023168}	{1.21, 17, 3.479079025210282}	{1.21, 18, 3.593192708594448}	{1.21, 19, 3.7065594774925175}	{1.21, 20, 3.819055789131214}	{1.21, 21, 3.9305868016745236}	{1.21, 22, 4.041081558733375}	{1.21, 23, 4.1504885449616005}	{1.21, 24, 4.258771848356448}	{1.21, 25, 4.36590796518231}	{1.21, 26, 4.47188319563022}	{1.21, 27, 4.5766915473519845}	{1.21, 28, 4.680333060060318}	{1.21, 29, 4.782812472009546}	{1.21, 30, 4.884138160706045}	{1.21, 31, 4.984321302073464}	{1.21, 32, 5.083375203024891}	{1.21, 33, 5.181314771491321}	{1.21, 34, 5.278156095411973}	{1.21, 35, 5.373916108179089}	{1.21, 36, 5.468612322784382}	{1.21, 37, 5.562262620658475}	{1.21, 38, 5.654885084143396}	{1.21, 39, 5.746497863841964}	{1.21, 40, 5.83711907390424}	{1.21, 41, 5.926766709732676}	{1.21, 42, 6.015458583707411}	{1.21, 43, 6.103212275417173}	{1.21, 44, 6.190045093579061}	{1.21, 45, 6.2759740473841426}	{1.21, 46, 6.3610158254464615}	{1.21, 47, 6.445186780883803}	{1.21, 48, 6.528502921339816}	{1.21, 49, 6.610979902981324}	{1.21, 50, 6.692633027687669}
{1.23, 1, 1.3838166297952255}	{1.23, 2, 1.6148399670697926}	{1.23, 3, 1.7937647291514724}	{1.23, 4, 1.944978496602763}	{1.23, 5, 2.0790794625960447}	{1.23, 6, 2.201945472387872}	{1.23, 7, 2.317345954896891}	{1.23, 8, 2.427909524548556}	{1.23, 9, 2.535522795907606}	{1.23, 10, 2.641510709518213}	{1.23, 11, 2.7467428275641192}	{1.23, 12, 2.8517253221296603}	{1.23, 13, 2.956693500412129}	{1.23, 14, 3.0616991224397823}	{1.23, 15, 3.166683330241868}	{1.23, 16, 3.271530641688653}	{1.23, 17, 3.3761047875809296}	{1.23, 18, 3.480270111705279}	{1.23, 19, 3.583902866915733}	{1.23, 20, 3.686896094854325}	{1.23, 21, 3.7891607655030226}	{1.23, 22, 3.8906249319715265}	{1.23, 23, 3.9912319691696894}	{1.23, 24, 4.090938505735162}	{1.23, 25, 4.189712372564808}	{1.23, 26, 4.28753072256014}	{1.23, 27, 4.384378381441185}	{1.23, 28, 4.480246439177957}	{1.23, 29, 4.575131066967684}	{1.23, 30, 4.6690325343575285}	{1.23, 31, 4.761954398389114}	{1.23, 32, 4.853902837705952}	{1.23, 33, 4.944886107305408}	{1.23, 34, 5.034914092902843}	{1.23, 35, 5.123997947136687}	{1.23, 36, 5.212149792818858}	{1.23, 37, 5.299382481024723}	{1.23, 38, 5.385709394014696}	{1.23, 39, 5.471144284807035}	{1.23, 40, 5.5557011467332185}	{1.23, 41, 5.6393941075360186}	{1.23, 42, 5.722237343580209}	{1.23, 43, 5.804245010560141}	{1.23, 44, 5.885431187753104}	{1.23, 45, 5.965809833405311}	{1.23, 46, 6.045394749274478}	{1.23, 47, 6.124199552708841}	{1.23, 48, 6.2022376549309985}	{1.23, 49, 6.279522244431135}	{1.23, 50, 6.356066274569114}
{1.25, 1, 1.3823483089819804}	{1.25, 2, 1.6120157030794882}	{1.25, 3, 1.7894837464826328}	{1.25, 4, 1.9390411636836478}	{1.25, 5, 2.0711698041047875}	{1.25, 6, 2.191600208468115}	{1.25, 7, 2.3039348897224867}	{1.25, 8, 2.41064542766341}	{1.25, 9, 2.5135085656954677}	{1.25, 10, 2.613815627873108}	{1.25, 11, 2.712486629884872}	{1.25, 12, 2.8101469687056446}	{1.25, 13, 2.907190865446291}	{1.25, 14, 3.003838627026387}	{1.25, 15, 3.100187309893507}	{1.25, 16, 3.196252720856994}	{1.25, 17, 3.292001728398264}	{1.25, 18, 3.3873753856082622}	{1.25, 19, 3.482304373748986}	{1.25, 20, 3.5767186098451558}	{1.25, 21, 3.6705527356460443}	{1.25, 22, 3.7637488729258113}	{1.25, 23, 3.8562576638022503}	{1.25, 24, 3.9480382980728472}	{1.25, 25, 4.039057987492788}	{1.25, 26, 4.129291175368882}	{1.25, 27, 4.218718654453718}	{1.25, 28, 4.3073266915379405}	{1.25, 29, 4.395106210497849}	{1.25, 30, 4.482052057361932}	{1.25, 31, 4.568162354534642}	{1.25, 32, 4.653437942235767}	{1.25, 33, 4.737881900596543}	{1.25, 34, 4.8214991438741}	{1.25, 35, 4.904296077771607}	{1.25, 36, 4.9862803111874205}	{1.25, 37, 5.0674604144523805}	{1.25, 38, 5.147845717006427}	{1.25, 39, 5.227446138381416}	{1.25, 40, 5.306272047223362}	{1.25, 41, 5.3843341438722945}	{1.25, 42, 5.461643362710149}	{1.25, 43, 5.53821079108391}	{1.25, 44, 5.6140476021231125}	{1.25, 45, 5.689164999206455}	{1.25, 46, 5.763574170185512}	{1.25, 47, 5.837286249803728}	{1.25, 48, 5.910312288974877}	{1.25, 49, 5.9826632298236575}	{1.25, 50, 6.054349885559215}
{1.27, 1, 1.3809390081983646}	{1.27, 2, 1.609321064752421}	{1.27, 3, 1.7854292574671893}	{1.27, 4, 1.9334744906970316}	{1.27, 5, 2.0638576296467845}	{1.27, 6, 2.1822126459576845}	{1.27, 7, 2.2920339212772234}	{1.27, 8, 2.395686829089333}	{1.27, 9, 2.4948621168656984}	{1.27, 10, 2.5908021465314484}	{1.27, 11, 2.6844244019713766}	{1.27, 12, 2.7763972698236237}	{1.27, 13, 2.8671936355849628}	{1.27, 14, 2.9571336595082736}	{1.27, 15, 3.0464209979228634}	{1.27, 16, 3.1351735379670225}	{1.27, 17, 3.223448703747216}	{1.27, 18, 3.3112634212485523}	{1.27, 19, 3.3986091693163374}	{1.27, 20, 3.485462829974944}	{1.27, 21, 3.5717941726588207}	{1.27, 22, 3.6575707831690285}	{1.27, 23, 3.7427611389398825}	{1.27, 24, 3.827336391579661}	{1.27, 25, 3.9112712803085716}	{1.27, 26, 3.994544482615357}	{1.27, 27, 4.077138616063008}	{1.27, 28, 4.159040036255699}	{1.27, 29, 4.240238526537889}	{1.27, 30, 4.320726940583386}	{1.27, 31, 4.400500835639818}	{1.27, 32, 4.47955811865347}	{1.27, 33, 4.557898717379769}	{1.27, 34, 4.635524282155736}	{1.27, 35, 4.712437920043342}	{1.27, 36, 4.78864396070161}	{1.27, 37, 4.864147752039555}	{1.27, 38, 4.938955483059728}	{1.27, 39, 5.013074031066214}	{1.27, 40, 5.086510830421813}	{1.27, 41, 5.159273760186514}	{1.27, 42, 5.23137104818658}	{1.27, 43, 5.302811189310926}	{1.27, 44, 5.373602876081129}	{1.27, 45, 5.443754939780637}	{1.27, 46, 5.513276300651341}	{1.27, 47, 5.582175925861373}	{1.27, 48, 5.650462794132156}	{1.27, 49, 5.7181458660602535}	{1.27, 50, 5.785234059311413}
{1.29, 1, 1.3795851261540795}	{1.29, 2, 1.6067465384236703}	{1.29, 3, 1.7815805160492477}	{1.29, 4, 1.9282344710695518}	{1.29, 5, 2.0570507359395083}	{1.29, 6, 2.1735979336915685}	{1.29, 7, 2.281299039890339}	{1.29, 8, 2.382448203628317}	{1.29, 9, 2.4786741206773435}	{1.29, 10, 2.5711753086001314}	{1.29, 11, 2.6608500962288164}	{1.29, 12, 2.7483746398480737}	{1.29, 13, 2.83425426273983}	{1.29, 14, 2.9188605835842734}	{1.29, 15, 3.0024604991819057}	{1.29, 16, 3.0852398220154025}	{1.29, 17, 3.1673227958180634}	{1.29, 18, 3.2487880568107097}	{1.29, 19, 3.3296814154861134}	{1.29, 20, 3.4100258289743266}	{1.29, 21, 3.4898289706070074}	{1.29, 22, 3.5690888196594934}	{1.29, 23, 3.647797676749201}	{1.29, 24, 3.7259449665677153}	{1.29, 25, 3.8035191324407887}	{1.29, 26, 3.8805088676686124}	{1.29, 27, 3.956903873728141}	{1.29, 28, 4.032695288634226}	{1.29, 29, 4.107875890936518}	{1.29, 30, 4.182440155421784}	{1.29, 31, 4.256384214380781}	{1.29, 32, 4.32970576190254}	{1.29, 33, 4.402403926773474}	{1.29, 34, 4.474479131077133}	{1.29, 35, 4.545932945621967}	{1.29, 36, 4.616767949179036}	{1.29, 37, 4.686987595674291}	{1.29, 38, 4.756596091567757}	{1.29, 39, 4.825598284388027}	{1.29, 40, 4.893999562577149}	{1.29, 41, 4.961805766296144}	{1.29, 42, 5.029023108546413}	{1.29, 43, 5.095658105807427}	{1.29, 44, 5.161717517326986}	{1.29, 45, 5.227208292197815}	{1.29, 46, 5.292137523381841}	{1.29, 47, 5.3565124079015485}	{1.29, 48, 5.420340212472285}	{1.29, 49, 5.483628243926142}	{1.29, 50, 5.546383823833072}
{1.31, 1, 1.3782833596465152}	{1.31, 2, 1.6042836231567366}	{1.31, 3, 1.7779197802301592}	{1.31, 4, 1.9232857768110192}	{1.31, 5, 2.0506800899151654}	{1.31, 6, 2.165625698133169}	{1.31, 7, 2.271497320848433}	{1.31, 8, 2.3705410364592563}	{1.31, 9, 2.4643421004148607}	{1.31, 10, 2.5540649520003833}	{1.31, 11, 2.640587045848873}	{1.31, 12, 2.724578977059246}	{1.31, 13, 2.8065558613556068}	{1.31, 14, 2.8869126342616056}	{1.31, 15, 2.9659499197524033}	{1.31, 16, 3.0438940003415054}	{1.31, 17, 3.1209127670870447}	{1.31, 18, 3.197128664902652}	{1.31, 19, 3.2726292199373654}	{1.31, 20, 3.3474755384956953}	{1.31, 21, 3.421709082794585}	{1.31, 22, 3.4953569919315144}	{1.31, 23, 3.5684361936537856}	{1.31, 24, 3.640956530099645}	{1.31, 25, 3.71292309504358}	{1.31, 26, 3.7843379521793623}	{1.31, 27, 3.855201375745226}	{1.31, 28, 3.925512728262556}	{1.31, 29, 3.995271066570838}	{1.31, 30, 4.064475547253407}	{1.31, 31, 4.133125686008009}	{1.31, 32, 4.20122151224918}	{1.31, 33, 4.26876364980977}	{1.31, 34, 4.3357533465608915}	{1.31, 35, 4.402192469639154}	{1.31, 36, 4.468083478353377}	{1.31, 37, 4.533429383399945}	{1.31, 38, 4.598233698474057}	{1.31, 39, 4.662500388491347}	{1.31, 40, 4.726233817292641}	{1.31, 41, 4.78943869670906}	{1.31, 42, 4.85212003818091}	{1.31, 43, 4.914283107623269}	{1.31, 44, 4.975933383890262}	{1.31, 45, 5.037076520954454}	{1.31, 46, 5.09771831376161}	{1.31, 47, 5.157864667619129}	{1.31, 48, 5.217521570918453}	{1.31, 49, 5.2766950709480795}	{1.31, 50, 5.335391252558552}
{1.33, 1, 1.3770306720099716}	{1.33, 2, 1.601924682145787}	{1.33, 3, 1.774431679320484}	{1.33, 4, 1.91859933033519}	{1.33, 5, 2.0446921040644863}	{1.33, 6, 2.1582000782606343}	{1.33, 7, 2.262464532087681}	{1.33, 8, 2.3596986410696545}	{1.33, 9, 2.4514574653363352}	{1.33, 10, 2.5388804051882867}	{1.33, 11, 2.6228271732248967}	{1.33, 12, 2.703959337767789}	{1.33, 13, 2.782792186947556}	{1.33, 14, 2.859729576259598}	{1.33, 15, 2.9350885828169395}	{1.33, 16, 3.0091177730792142}	{1.33, 17, 3.082011259047563}	{1.33, 18, 3.153919812421135}	{1.33, 19, 3.224959800176154}	{1.33, 20, 3.2952204238189715}	{1.33, 21, 3.364769589594396}	{1.33, 22, 3.433658651087}	{1.33, 23, 3.5019262160362437}	{1.33, 24, 3.569601177505774}	{1.33, 25, 3.6367051062637383}	{1.33, 26, 3.703254121832705}	{1.33, 27, 3.7692603423391837}	{1.33, 28, 3.834732997503196}	{1.33, 29, 3.899679274843715}	{1.33, 30, 3.9641049565374087}	{1.33, 31, 4.028014893418198}	{1.33, 32, 4.091413353317239}	{1.33, 33, 4.154304273211623}	{1.33, 34, 4.216691438319169}	{1.33, 35, 4.278578606161508}	{1.33, 36, 4.33996958953747}	{1.33, 37, 4.400868309112019}	{1.33, 38, 4.46127882380939}	{1.33, 39, 4.5212053452098155}	{1.33, 40, 4.580652240638127}	{1.33, 41, 4.639624028451048}	{1.33, 42, 4.698125368133016}	{1.33, 43, 4.756161047123991}	{1.33, 44, 4.813735965783762}	{1.33, 45, 4.870855121500063}	{1.33, 46, 4.9275235926603935}	{1.33, 47, 4.983746522976338}	{1.33, 48, 5.039529106493717}	{1.33, 49, 5.094876573496426}	{1.33, 50, 5.149794177425006}
{1.35, 1, 1.3758242656853596}	{1.35, 2, 1.5996628229373677}	{1.35, 3, 1.771102757410126}	{1.35, 4, 1.9141507222306524}	{1.35, 5, 2.039043938964614}	{1.35, 6, 2.151248015846951}	{1.35, 7, 2.2540804408750224}	{1.35, 8, 2.349731450951813}	{1.35, 9, 2.439735015572268}	{1.35, 10, 2.5252125329384905}	{1.35, 11, 2.6070099522365826}	{1.35, 12, 2.685780160334129}	{1.35, 13, 2.7620352633433427}	{1.35, 14, 2.8361813972766186}	{1.35, 15, 2.9085429383511054}	{1.35, 16, 2.9793800190852004}	{1.35, 17, 3.0489016483946627}	{1.35, 18, 3.1172758264863787}	{1.35, 19, 3.1846375189615115}	{1.35, 20, 3.251095043648791}	{1.35, 21, 3.316735237808403}	{1.35, 22, 3.381627660889492}	{1.35, 23, 3.4458280187608477}	{1.35, 24, 3.509380951351956}	{1.35, 25, 3.5723222963635735}	{1.35, 26, 3.634680920984078}	{1.35, 27, 3.6964801978938016}	{1.35, 28, 3.7577391893307306}	{1.35, 29, 3.818473592602669}	{1.35, 30, 3.8786964916092783}	{1.35, 31, 3.9384189513954735}	{1.35, 32, 3.9976504863092024}	{1.35, 33, 4.056399426855412}	{1.35, 34, 4.1146732057165565}	{1.35, 35, 4.172478579545168}	{1.35, 36, 4.22982179992895}	{1.35, 37, 4.28670874429212}	{1.35, 38, 4.343145015341788}	{1.35, 39, 4.399136015918566}	{1.35, 40, 4.454687004697222}	{1.35, 41, 4.509803137047071}	{1.35, 42, 4.564489494452268}	{1.35, 43, 4.618751105166135}	{1.35, 44, 4.672592958197204}	{1.35, 45, 4.726020012264978}	{1.35, 46, 4.779037201004665}	{1.35, 47, 4.831649435410033}	{1.35, 48, 4.883861604281611}	{1.35, 49, 4.935678573269108}	{1.35, 50, 4.987105182957796}
{1.37, 1, 1.3746615582622743}	{1.37, 2, 1.5974917994124251}	{1.37, 3, 1.7679211334195777}	{1.37, 4, 1.9099191363916475}	{1.37, 5, 2.0337005209200405}	{1.37, 6, 2.1447121207775233}	{1.37, 7, 2.2462540290513595}	{1.37, 8, 2.340500148321604}	{1.37, 9, 2.4289695426384377}	{1.37, 10, 2.5127707259373877}	{1.37, 11, 2.5927393767396363}	{1.37, 12, 2.6695211903099203}	{1.37, 13, 2.7436244300905717}	{1.37, 14, 2.8154547885889003}	{1.37, 15, 2.8853394392893263}	{1.37, 16, 2.953544221734219}	{1.37, 17, 3.0202863081942026}	{1.37, 18, 3.0857437970231656}	{1.37, 19, 3.150063147390022}	{1.37, 20, 3.213365049882518}	{1.37, 21, 3.275749129864646}	{1.37, 22, 3.3372977562252686}	{1.37, 23, 3.398079148638614}	{1.37, 24, 3.4581499245658467}	{1.37, 25, 3.517557192554194}	{1.37, 26, 3.576340274542039}	{1.37, 27, 3.634532122908274}	{1.37, 28, 3.6921604854829977}	{1.37, 29, 3.7492488621537343}	{1.37, 30, 3.8058172891443154}	{1.37, 31, 3.8618829809269593}	{1.37, 32, 3.9174608546946015}	{1.37, 33, 3.972563958131707}	{1.37, 34, 4.027203817715002}	{1.37, 35, 4.081390721834545}	{1.37, 36, 4.135133950558826}	{1.37, 37, 4.188441961803612}	{1.37, 38, 4.241322541941013}	{1.37, 39, 4.2937829274521375}	{1.37, 40, 4.345829903034995}	{1.37, 41, 4.397469880600269}	{1.37, 42, 4.44870896277084}	{1.37, 43, 4.499552993837708}	{1.37, 44, 4.5500076005774455}	{1.37, 45, 4.600078224881584}	{1.37, 46, 4.64977014979473}	{1.37, 47, 4.699088520242673}	{1.37, 48, 4.748038359500778}	{1.37, 49, 4.796624582247494}	{1.37, 50, 4.8448520048881045}
{1.3900000000000001, 1, 1.3735401614658553}	{1.3900000000000001, 2, 1.5954059305532535}	{1.3900000000000001, 3, 1.764876241197216}	{1.3900000000000001, 4, 1.9058865927509343}	{1.3900000000000001, 5, 2.0286325720215714}	{1.3900000000000001, 6, 2.138546157869926}	{1.3900000000000001, 7, 2.238914361075812}	{1.3900000000000001, 8, 2.331899177779255}	{1.3900000000000001, 9, 2.41900896468841}	{1.3900000000000001, 10, 2.5013429651578223}	{1.3900000000000001, 11, 2.5797293041769946}	{1.3900000000000001, 12, 2.6548080772186995}	{1.3900000000000001, 13, 2.727084050721509}	{1.3900000000000001, 14, 2.7969615666019134}	{1.3900000000000001, 15, 2.8647685328380517}	{1.3900000000000001, 16, 2.930773455281278}	{1.3900000000000001, 17, 2.9951978797546053}	{1.3900000000000001, 18, 3.0582257134980204}	{1.3900000000000001, 19, 3.1200103644460366}	{1.3900000000000001, 20, 3.1806803139333453}	{1.3900000000000001, 21, 3.240343536623821}	{1.3900000000000001, 22, 3.2990910524386123}	{1.3900000000000001, 23, 3.3569998110969745}	{1.3900000000000001, 24, 3.4141350539404853}	{1.3900000000000001, 25, 3.4705522598239806}	{1.3900000000000001, 26, 3.5262987556889014}	{1.3900000000000001, 27, 3.5814150539777723}	{1.3900000000000001, 28, 3.6359359657330144}	{1.3900000000000001, 29, 3.68989152838709}	{1.3900000000000001, 30, 3.743307779815421}	{1.3900000000000001, 31, 3.7962074044706764}	{1.3900000000000001, 32, 3.8486102728816984}	{1.3900000000000001, 33, 3.9005338921593844}	{1.3900000000000001, 34, 3.951993782190739}	{1.3900000000000001, 35, 4.003003789768258}	{1.3900000000000001, 36, 4.053576350885979}	{1.3900000000000001, 37, 4.103722709755507}	{1.3900000000000001, 38, 4.153453101693344}	{1.3900000000000001, 39, 4.20277690585831}	{1.3900000000000001, 40, 4.251702772835713}	{1.3900000000000001, 41, 4.300238731241618}	{1.3900000000000001, 42, 4.348392276832114}	{1.3900000000000001, 43, 4.3961704470256455}	{1.3900000000000001, 44, 4.443579883264041}	{1.3900000000000001, 45, 4.490626883235107}	{1.3900000000000001, 46, 4.537317444642914}	{1.3900000000000001, 47, 4.583657301930665}	{1.3900000000000001, 48, 4.62965195712755}	{1.3900000000000001, 49, 4.6753067057946565}	{1.3900000000000001, 50, 4.720626658882847}
{1.4100000000000001, 1, 1.3724578626552726}	{1.4100000000000001, 2, 1.5934000323928046}	{1.4100000000000001, 3, 1.7619586263716174}	{1.4100000000000001, 4, 1.90203739667245}	{1.4100000000000001, 5, 2.02381526150644}	{1.4100000000000001, 6, 2.1327120884494204}	{1.4100000000000001, 7, 2.2320047600425656}	{1.4100000000000001, 8, 2.3238463713150765}	{1.4100000000000001, 9, 2.4097374336850197}	{1.4100000000000001, 10, 2.4907704408310427}	{1.4100000000000001, 11, 2.567767968401919}	{1.4100000000000001, 12, 2.6413658654268493}	{1.4100000000000001, 13, 2.712066022757668}	{1.4100000000000001, 14, 2.780271296919242}	{1.4100000000000001, 15, 2.8463094685459494}	{1.4100000000000001, 16, 2.910450194756906}	{1.4100000000000001, 17, 2.9729173329834784}	{1.4100000000000001, 18, 3.0338981158947336}	{1.4100000000000001, 19, 3.0935501269910484}	{1.4100000000000001, 20, 3.152006702856314}	{1.4100000000000001, 21, 3.209381184791901}	{1.4100000000000001, 22, 3.265770311658477}	{1.4100000000000001, 23, 3.3212569595989674}	{1.4100000000000001, 24, 3.3759123764880177}	{1.4100000000000001, 25, 3.429798019426461}	{1.4100000000000001, 26, 3.482967076107439}	{1.4100000000000001, 27, 3.5354657314362807}	{1.4100000000000001, 28, 3.5873342267899373}	{1.4100000000000001, 29, 3.6386077490618107}	{1.4100000000000001, 30, 3.6893171790096138}	{1.4100000000000001, 31, 3.7394897226476735}	{1.4100000000000001, 32, 3.7891494449777334}	{1.4100000000000001, 33, 3.838317721875093}	{1.4100000000000001, 34, 3.887013623189759}	{1.4100000000000001, 35, 3.9352542379082722}	{1.4100000000000001, 36, 3.9830549504249415}	{1.4100000000000001, 37, 4.030429675499823}	{1.4100000000000001, 38, 4.077391058265541}	{1.4100000000000001, 39, 4.123950644638401}	{1.4100000000000001, 40, 4.170119026646741}	{1.4100000000000001, 41, 4.215905966487205}	{1.4100000000000001, 42, 4.261320502527902}	{1.4100000000000001, 43, 4.306371039981094}	{1.4100000000000001, 44, 4.351065428548843}	{1.4100000000000001, 45, 4.39541102899247}	{1.4100000000000001, 46, 4.439414770277975}	{1.4100000000000001, 47, 4.48308319869807}	{1.4100000000000001, 48, 4.5264225201583095}	{1.4100000000000001, 49, 4.569438636635024}	{1.4100000000000001, 50, 4.612137177659499}
{1.43, 1, 1.3714126084755363}	{1.43, 2, 1.5914693604767707}	{1.43, 3, 1.7591597845763531}	{1.43, 4, 1.8983577275591832}	{1.43, 5, 2.0192272524480774}	{1.43, 6, 2.1271780658024366}	{1.43, 7, 2.22547897500168}	{1.43, 8, 2.3162762385843623}	{1.43, 9, 2.4010644873701654}	{1.43, 10, 2.4809312178906544}	{1.43, 11, 2.556694897245664}	{1.43, 12, 2.6289881794296157}	{1.43, 13, 2.6983106914388615}	{1.43, 14, 2.765063955341999}	{1.43, 15, 2.8295753213288455}	{1.43, 16, 2.892114871575069}	{1.43, 17, 2.95290767560319}	{1.43, 18, 3.012142881359023}	{1.43, 19, 3.0699805966696596}	{1.43, 20, 3.1265571920788484}	{1.43, 21, 3.1819894522927457}	{1.43, 22, 3.2363778718387115}	{1.43, 23, 3.289809303547691}	{1.43, 24, 3.3423591097979095}	{1.43, 25, 3.3940929261481907}	{1.43, 26, 3.445068118821856}	{1.43, 27, 3.495334997504251}	{1.43, 28, 3.5449378305013894}	{1.43, 29, 3.5939156987648193}	{1.43, 30, 3.642303217466637}	{1.43, 31, 3.6901311479270724}	{1.43, 32, 3.737426918211722}	{1.43, 33, 3.7842150672577684}	{1.43, 34, 3.830517624678248}	{1.43, 35, 3.8763544362580347}	{1.43, 36, 3.921743443443935}	{1.43, 37, 3.966700923752444}	{1.43, 38, 4.01124169789602}	{1.43, 39, 4.055379308507672}	{1.43, 40, 4.0991261745831835}	{1.43, 41, 4.142493725128521}	{1.43, 42, 4.185492514972266}	{1.43, 43, 4.228132325261274}	{1.43, 44, 4.270422250784682}	{1.43, 45, 4.312370775958271}	{1.43, 46, 4.353985841034363}	{1.43, 47, 4.3952748998776805}	{1.43, 48, 4.436244970455489}	{1.43, 49, 4.476902679027072}	{1.43, 50, 4.517254298879213}
{1.45, 1, 1.3704024903641965}	{1.45, 2, 1.5896095608208696}	{1.45, 3, 1.7564720305648749}	{1.45, 4, 1.8948353241835203}	{1.45, 5, 2.0148500085073673}	{1.45, 6, 2.121917035162464}	{1.45, 7, 2.2192985822921787}	{1.45, 8, 2.309135506639165}	{1.45, 9, 2.3929179176738353}	{1.45, 10, 2.4717295342508754}	{1.45, 11, 2.5463857377498567}	{1.45, 12, 2.6175167686293923}	{1.45, 13, 2.685620500240725}	{1.45, 14, 2.7510973446662272}	{1.45, 15, 2.8142741607737194}	{1.45, 16, 2.875421123060168}	{1.45, 17, 2.934763932671658}	{1.45, 18, 2.9924928565708093}	{1.45, 19, 3.0487695517424274}	{1.45, 20, 3.1037323077612267}	{1.45, 21, 3.157500137150278}	{1.45, 22, 3.210176011054328}	{1.45, 23, 3.261849450412646}	{1.45, 24, 3.31259862377077}	{1.45, 25, 3.3624920621999292}	{1.45, 26, 3.411590073296526}	{1.45, 27, 3.459945915953736}	{1.45, 28, 3.507606782950406}	{1.45, 29, 3.5546146276815387}	{1.45, 30, 3.601006863401948}	{1.45, 31, 3.6468169573856803}	{1.45, 32, 3.692074937868213}	{1.45, 33, 3.7368078281546198}	{1.45, 34, 3.7810400195720066}	{1.45, 35, 3.8247935928196934}	{1.45, 36, 3.8680885955942386}	{1.45, 37, 3.910943283016471}	{1.45, 38, 3.9533743263090226}	{1.45, 39, 3.9953969942901284}	{1.45, 40, 4.037025311529774}	{1.45, 41, 4.0782721964203885}	{1.45, 42, 4.1191495819224135}	{1.45, 43, 4.159668521335492}	{1.45, 44, 4.199839281101589}	{1.45, 45, 4.23967142235972}	{1.45, 46, 4.279173872725883}	{1.45, 47, 4.318354989567483}	{1.45, 48, 4.357222615863626}	{1.45, 49, 4.395784129596878}	{1.45, 50, 4.434046487489743}
{1.47, 1, 1.3694257316628593}	{1.47, 2, 1.5878166278116386}	{1.47, 3, 1.7538883908718472}	{1.47, 4, 1.8914592390829752}	{1.47, 5, 2.010667277036118}	{1.47, 6, 2.1169057287100443}	{1.47, 7, 2.213431173776798}	{1.47, 8, 2.302380074769564}	{1.47, 9, 2.3852389676099435}	{1.47, 10, 2.463088644560387}	{1.47, 11, 2.536742123121328}	{1.47, 12, 2.6068277972496245}	{1.47, 13, 2.6738421815198876}	{1.47, 14, 2.7381847918723112}	{1.47, 15, 2.8001820279034244}	{1.47, 16, 2.8601040130990443}	{1.47, 17, 2.9181767738694693}	{1.47, 18, 2.9745912437147757}	{1.47, 19, 3.0295100502107117}	{1.47, 20, 3.0830727191175265}	{1.47, 21, 3.135399726036581}	{1.47, 22, 3.186595694056161}	{1.47, 23, 3.236751948356655}	{1.47, 24, 3.2859485795425942}	{1.47, 25, 3.3342561266382233}	{1.47, 26, 3.3817369620313547}	{1.47, 27, 3.428446440234022}	{1.47, 28, 3.474433857561936}	{1.47, 29, 3.519743259018613}	{1.47, 30, 3.564414120641727}	{1.47, 31, 3.6084819295449306}	{1.47, 32, 3.6519786793150466}	{1.47, 33, 3.6949332949176643}	{1.47, 34, 3.737371998547763}	{1.47, 35, 3.77931862573879}	{1.47, 36, 3.8207948993683587}	{1.47, 37, 3.861820667866497}	{1.47, 38, 3.902414112864214}	{1.47, 39, 3.9425919306571573}	{1.47, 40, 3.9823694911569776}	{1.47, 41, 4.021760977428438}	{1.47, 42, 4.060779508435967}	{1.47, 43, 4.0994372472320695}	{1.47, 44, 4.137745496491302}	{1.47, 45, 4.175714783021515}	{1.47, 46, 4.213354932652072}	{1.47, 47, 4.250675136706646}	{1.47, 48, 4.2876840111009304}	{1.47, 49, 4.324389648967216}	{1.47, 50, 4.360799667588415}
{1.49, 1, 1.3684806761227377}	{1.49, 2, 1.586086867839608}	{1.49, 3, 1.7514025147490755}	{1.49, 4, 1.8882196434820864}	{1.49, 5, 2.0066646951048783}	{1.49, 6, 2.112123926120643}	{1.49, 7, 2.2078490608490777}	{1.49, 8, 2.2959728821570065}	{1.49, 9, 2.3779790182656244}	{1.49, 10, 2.4549459310642248}	{1.49, 11, 2.527684782299466}	{1.49, 12, 2.5968225250116292}	{1.49, 13, 2.662854608267743}	{1.49, 14, 2.726179827811939}	{1.49, 15, 2.787124182086224}	{1.49, 16, 2.8459576873357575}	{1.49, 17, 2.9029065314735676}	{1.49, 18, 2.9581620526623347}	{1.49, 19, 3.0118875003674224}	{1.49, 20, 3.0642232134640026}	{1.49, 21, 3.1152906461902132}	{1.49, 22, 3.165195540767207}	{1.49, 23, 3.214030458002573}	{1.49, 24, 3.2618768179365163}	{1.49, 25, 3.308806561692328}	{1.49, 26, 3.3548835169758577}	{1.49, 27, 3.4001645291870117}	{1.49, 28, 3.4447004052851273}	{1.49, 29, 3.4885367066851245}	{1.49, 30, 3.5317144193938375}	{1.49, 31, 3.5742705235415406}	{1.49, 32, 3.616238479867808}	{1.49, 33, 3.657648647198393}	{1.49, 34, 3.698528642225133}	{1.49, 35, 3.738903650772612}	{1.49, 36, 3.778796698060675}	{1.49, 37, 3.818228884142993}	{1.49, 38, 3.857219589638694}	{1.49, 39, 3.895786656018619}	{1.49, 40, 3.9339465440138968}	{1.49, 41, 3.971714473148519}	{1.49, 42, 4.009104544932869}	{1.49, 43, 4.0461298518716236}	{1.49, 44, 4.082802574121317}	{1.49, 45, 4.119134065367114}	{1.49, 46, 4.155134929266073}	{1.49, 47, 4.190815087616843}	{1.49, 48, 4.226183841257313}	{1.49, 49, 4.261249924558072}	{1.49, 50, 4.296021554264257}
{1.51, 1, 1.367565777625695}	{1.51, 2, 1.5844168677069292}	{1.51, 3, 1.7490085995087643}	{1.51, 4, 1.8851076699779674}	{1.51, 5, 2.002829483367834}	{1.51, 6, 2.1075538983639444}	{1.51, 7, 2.2025283254058823}	{1.51, 8, 2.289882378970243}	{1.51, 9, 2.371097250563968}	{1.51, 10, 2.4472494909606954}	{1.51, 11, 2.5191487634511325}	{1.51, 12, 2.5874208675418906}	{1.51, 13, 2.6525603989782525}	{1.51, 14, 2.714965567726935}	{1.51, 15, 2.774962027696531}	{1.51, 16, 2.8328196689252505}	{1.51, 17, 2.8887647503598237}	{1.51, 18, 2.9429888584167676}	{1.51, 19, 2.995655648749915}	{1.51, 20, 3.046906005714677}	{1.51, 21, 3.0968620503531925}	{1.51, 22, 3.1456302958095796}	{1.51, 23, 3.193304161597051}	{1.51, 24, 3.2399659988765714}	{1.51, 25, 3.2856887379899935}	{1.51, 26, 3.330537240751181}	{1.51, 27, 3.3745694194913844}	{1.51, 28, 3.4178371700108334}	{1.51, 29, 3.460387154700841}	{1.51, 30, 3.502261464016718}	{1.51, 31, 3.5434981784111184}	{1.51, 32, 3.5841318482312037}	{1.51, 33, 3.624193905552081}	{1.51, 34, 3.663713019188887}	{1.51, 35, 3.7027154019990585}	{1.51, 36, 3.7412250779107676}	{1.51, 37, 3.779264114785346}	{1.51, 38, 3.816852828160718}	{1.51, 39, 3.8540099600703637}	{1.51, 40, 3.8907528364424824}	{1.51, 41, 3.9270975060219797}	{1.51, 42, 3.9630588632981527}	{1.51, 43, 3.998650757541597}	{1.51, 44, 4.0338860897408}	{1.51, 45, 4.068776898967041}	{1.51, 46, 4.103334439479053}	{1.51, 47, 4.137569249694919}	{1.51, 48, 4.171491214004445}	{1.51, 49, 4.2051096182648315}	{1.51, 50, 4.238433199710985}
{1.53, 1, 1.3666795909688214}	{1.53, 2, 1.582803467042938}	{1.53, 3, 1.7467013273825938}	{1.53, 4, 1.882115283990642}	{1.53, 5, 1.9991502041102356}	{1.53, 6, 2.1031799810348097}	{1.53, 7, 2.1974481099732555}	{1.53, 8, 2.284081405903618}	{1.53, 9, 2.3645589588342384}	{1.53, 10, 2.4399557042380793}	{1.53, 11, 2.511080058004972}	{1.53, 12, 2.5785568682529374}	{1.53, 13, 2.6428800279961284}	{1.53, 14, 2.704447259356258}	{1.53, 15, 2.7635839173174537}	{1.53, 16, 2.820559760595977}	{1.53, 17, 2.875601065987356}	{1.53, 18, 2.9288995703944316}	{1.53, 19, 2.980619197412324}	{1.53, 20, 3.0309012026650026}	{1.53, 21, 3.079868168566666}	{1.53, 22, 3.12762714734688}	{1.53, 23, 3.17427216373421}	{1.53, 24, 3.2198862294500703}	{1.53, 25, 3.2645429807554334}	{1.53, 26, 3.3083080215517984}	{1.53, 27, 3.351240034025854}	{1.53, 28, 3.393391703976153}	{1.53, 29, 3.4348104970655435}	{1.53, 30, 3.4755393141521838}	{1.53, 31, 3.5156170477761717}	{1.53, 32, 3.5550790572675037}	{1.53, 33, 3.5939575764074494}	{1.53, 34, 3.632282064842739}	{1.53, 35, 3.670079512320228}	{1.53, 36, 3.707374703134078}	{1.53, 37, 3.744190446849317}	{1.53, 38, 3.7805477803070504}	{1.53, 39, 3.816466145064659}	{1.53, 40, 3.8519635437372335}	{1.53, 41, 3.8870566781464198}	{1.53, 42, 3.9217610717256424}	{1.53, 43, 3.9560911782539034}	{1.53, 44, 3.9900604786795317}	{1.53, 45, 4.02368156753644}	{1.53, 46, 4.056966230240329}	{1.53, 47, 4.089925512370246}	{1.53, 48, 4.122569781890549}	{1.53, 49, 4.1549087851375}	{1.53, 50, 4.186951697287219}
{1.55, 1, 1.3658207635825896}	{1.55, 2, 1.5812437341079248}	{1.55, 3, 1.744475811697606}	{1.55, 4, 1.879235177494376}	{1.55, 5, 1.995616567144016}	{1.55, 6, 2.098988241270714}	{1.55, 7, 2.1925900764374537}	{1.55, 8, 2.278546356415554}	{1.55, 9, 2.358334309632057}	{1.55, 10, 2.433027465548174}	{1.55, 11, 2.503433168858151}	{1.55, 12, 2.5701754574979434}	{1.55, 13, 2.6337476268469566}	{1.55, 14, 2.694546979911909}	{1.55, 15, 2.7528986056661378}	{1.55, 16, 2.8090721298593864}	{1.55, 17, 2.8632938127796024}	{1.55, 18, 2.915755477057704}	{1.55, 19, 2.9666212217206502}	{1.55, 20, 3.0160325562789763}	{1.55, 21, 3.0641123852697096}	{1.55, 22, 3.1109681419358592}	{1.55, 23, 3.1566942823366078}	{1.55, 24, 3.201374291972036}	{1.55, 25, 3.245082316119003}	{1.55, 26, 3.287884496341504}	{1.55, 27, 3.3298400751346477}	{1.55, 28, 3.3710023158116607}	{1.55, 29, 3.411419273850002}	{1.55, 30, 3.451134447820028}	{1.55, 31, 3.4901873319465975}	{1.55, 32, 3.528613887738017}	{1.55, 33, 3.5664469485861185}	{1.55, 34, 3.6037165685067687}	{1.55, 35, 3.6404503240591684}	{1.55, 36, 3.67667357680695}	{1.55, 37, 3.7124097023570966}	{1.55, 38, 3.747680290954418}	{1.55, 39, 3.782505323759397}	{1.55, 40, 3.8169033282507328}	{1.55, 41, 3.8508915156358343}	{1.55, 42, 3.884485902696262}	{1.55, 43, 3.9177014201203653}	{1.55, 44, 3.950552009065622}	{1.55, 45, 3.983050707436277}	{1.55, 46, 4.015209727147578}	{1.55, 47, 4.047040523468335}	{1.55, 48, 4.078553857382926}	{1.55, 49, 4.109759851786732}	{1.55, 50, 4.140668042218071}
{1.57, 1, 1.364988028071071}	{1.57, 2, 1.579734944479451}	{1.57, 3, 1.7423275506711755}	{1.57, 4, 1.8764606802667945}	{1.57, 5, 1.9922192720219962}	{1.57, 6, 2.0949662136454794}	{1.57, 7, 2.187937986146569}	{1.57, 8, 2.273256538780154}	{1.57, 9, 2.352397410989507}	{1.57, 10, 2.426432874593751}	{1.57, 11, 2.4961693265145484}	{1.57, 12, 2.5622300923770243}	{1.57, 13, 2.6251079420125865}	{1.57, 14, 2.685199805828246}	{1.57, 15, 2.7428305283782595}	{1.57, 16, 2.798269600147473}	{1.57, 17, 2.8517432400816287}	{1.57, 18, 2.903443310772202}	{1.57, 19, 2.95353402176279}	{1.57, 20, 3.0021570542909446}	{1.57, 21, 3.0494355375780158}	{1.57, 22, 3.095477175141879}	{1.57, 23, 3.1403767322849325}	{1.57, 24, 3.1842180367419552}	{1.57, 25, 3.2270756036098662}	{1.57, 26, 3.269015966967237}	{1.57, 27, 3.3100987800983046}	{1.57, 28, 3.3503777313924705}	{1.57, 29, 3.3899013121028947}	{1.57, 30, 3.428713464059538}	{1.57, 31, 3.4668541293577375}	{1.57, 32, 3.5043597194336975}	{1.57, 33, 3.5412635174050546}	{1.57, 34, 3.5775960248242304}	{1.57, 35, 3.6133852618602718}	{1.57, 36, 3.6486570282522037}	{1.57, 37, 3.6834351310498925}	{1.57, 38, 3.7177415841016987}	{1.57, 39, 3.7515967833991004}	{1.57, 40, 3.785019661703188}	{1.57, 41, 3.818027825320648}	{1.57, 42, 3.8506376754420586}	{1.57, 43, 3.8828645160809088}	{1.57, 44, 3.9147226503439985}	{1.57, 45, 3.9462254665068333}	{1.57, 46, 3.9773855151550586}	{1.57, 47, 4.008214578474124}	{1.57, 48, 4.038723732619225}	{1.57, 49, 4.0689234039710955}	{1.57, 50, 4.098823419975948}
{1.59, 1, 1.3641801954780834}	{1.59, 2, 1.5782745622051357}	{1.59, 3, 1.7402523874965727}	{1.59, 4, 1.8737856850947123}	{1.59, 5, 1.988949878268242}	{1.59, 6, 2.0911026878282133}	{1.59, 7, 2.183477369070472}	{1.59, 8, 2.2681936821529063}	{1.59, 9, 2.3467256023274956}	{1.59, 10, 2.4201442490942795}	{1.59, 11, 2.489255157773198}	{1.59, 12, 2.5546810088536054}	{1.59, 13, 2.6169140950580903}	{1.59, 14, 2.6763510043538683}	{1.59, 15, 2.733316349426982}	{1.59, 16, 2.788079481305469}	{1.59, 17, 2.8408665576884156}	{1.59, 18, 2.8918694466677084}	{1.59, 19, 2.9412524205338357}	{1.59, 20, 2.989157272472661}	{1.59, 21, 3.035707285926299}	{1.59, 22, 3.0810103548600987}	{1.59, 23, 3.1251614659243283}	{1.59, 24, 3.168244694377147}	{1.59, 25, 3.210334824803094}	{1.59, 26, 3.2514986789691624}	{1.59, 27, 3.291796212679555}	{1.59, 28, 3.3312814286591257}	{1.59, 29, 3.3700031416133602}	{1.59, 30, 3.4080056235304848}	{1.59, 31, 3.4453291512207986}	{1.59, 32, 3.4820104734813544}	{1.59, 33, 3.5180832117438614}	{1.59, 34, 3.5535782053336886}	{1.59, 35, 3.588523810339363}	{1.59, 36, 3.622946159418845}	{1.59, 37, 3.656869388544137}	{1.59, 38, 3.690315835629791}	{1.59, 39, 3.7233062151426637}	{1.59, 40, 3.7558597721061684}	{1.59, 41, 3.7879944183557237}	{1.59, 42, 3.8197268534479565}	{1.59, 43, 3.8510726722533137}	{1.59, 44, 3.8820464609531204}	{1.59, 45, 3.9126618829080817}	{1.59, 46, 3.9429317556510934}	{1.59, 47, 3.9728681200801415}	{1.59, 48, 4.002482302777564}	{1.59, 49, 4.031784972255333}	{1.59, 50, 4.060786189819896}
{1.61, 1, 1.3633961491961277}	{1.61, 2, 1.5768602230769952}	{1.61, 3, 1.7382464756668836}	{1.61, 4, 1.8712045842320528}	{1.61, 5, 1.9858006975360658}	{1.61, 6, 2.0873875357332765}	{1.61, 7, 2.1791952594666606}	{1.61, 8, 2.2633415483312023}	{1.61, 9, 2.341298904099317}	{1.61, 10, 2.414137368781392}	{1.61, 11, 2.482661675972373}	{1.61, 12, 2.5474939065410087}	{1.61, 13, 2.6091259077804625}	{1.61, 14, 2.6679539436308297}	{1.61, 15, 2.7243024007051937}	{1.61, 16, 2.778440484485575}	{1.61, 17, 2.830594274255861}	{1.61, 18, 2.880955616221009}	{1.61, 19, 2.929688808708744}	{1.61, 20, 2.9769357117361843}	{1.61, 21, 3.022819710358217}	{1.61, 22, 3.0674488297927662}	{1.61, 23, 3.110918213136032}	{1.61, 24, 3.1533121134065887}	{1.61, 25, 3.1947055108578337}	{1.61, 26, 3.2351654378288055}	{1.61, 27, 3.2747520729381643}	{1.61, 28, 3.3135196516073737}	{1.61, 29, 3.351517229024234}	{1.61, 30, 3.3887893235828255}	{1.61, 31, 3.425376462769584}	{1.61, 32, 3.4613156488621275}	{1.61, 33, 3.4966407582798458}	{1.61, 34, 3.5313828856975795}	{1.61, 35, 3.5655706419071875}	{1.61, 36, 3.5992304127402988}	{1.61, 37, 3.6323865850410955}	{1.61, 38, 3.6650617446254263}	{1.61, 39, 3.697276850312427}	{1.61, 40, 3.7290513874336972}	{1.61, 41, 3.7604035036685546}	{1.61, 42, 3.79135012960036}	{1.61, 43, 3.8219070860167035}	{1.61, 44, 3.8520891796689516}	{1.61, 45, 3.8819102889509804}	{1.61, 46, 3.9113834407467243}	{1.61, 47, 3.9405208795160664}	{1.61, 48, 3.969334129541648}	{1.61, 49, 3.9978340511323127}	{1.61, 50, 4.026030891473067}
{1.6300000000000001, 1, 1.3626348394459826}	{1.6300000000000001, 2, 1.5754897197394437}	{1.6300000000000001, 3, 1.7363062486948426}	{1.6300000000000001, 4, 1.8687122150261366}	{1.6300000000000001, 5, 1.9827647031539175}	{1.6300000000000001, 6, 2.0838115692486863}	{1.6300000000000001, 7, 2.1750799820149815}	{1.6300000000000001, 8, 2.258685622396}	{1.6300000000000001, 9, 2.3360995850403667}	{1.6300000000000001, 10, 2.4083908876743787}	{1.6300000000000001, 11, 2.476363503507399}	{1.6300000000000001, 12, 2.5406389440922155}	{1.6300000000000001, 13, 2.601708631221472}	{1.6300000000000001, 14, 2.659968514969366}	{1.6300000000000001, 15, 2.7157427568762342}	{1.6300000000000001, 16, 2.769300409340617}	{1.6300000000000001, 17, 2.8208674577981094}	{1.6300000000000001, 18, 2.870635703893582}	{1.6300000000000001, 19, 2.918769442740912}	{1.6300000000000001, 20, 2.965410566018934}	{1.6300000000000001, 21, 3.01068251995711}	{1.6300000000000001, 22, 3.0546934159519603}	{1.6300000000000001, 23, 3.0975385044458554}	{1.6300000000000001, 24, 3.1393021636750436}	{1.6300000000000001, 25, 3.1800595141278625}	{1.6300000000000001, 26, 3.2198777409087653}	{1.6300000000000001, 27, 3.258817185755311}	{1.6300000000000001, 28, 3.2969322556485112}	{1.6300000000000001, 29, 3.3342721840919367}	{1.6300000000000001, 30, 3.370881673065425}	{1.6300000000000001, 31, 3.406801437599397}	{1.6300000000000001, 32, 3.442068670315365}	{1.6300000000000001, 33, 3.4767174397545144}	{1.6300000000000001, 34, 3.510779033590797}	{1.6300000000000001, 35, 3.544282255700357}	{1.6300000000000001, 36, 3.5772536843885754}	{1.6300000000000001, 37, 3.609717897755486}	{1.6300000000000001, 38, 3.641697671124192}	{1.6300000000000001, 39, 3.6732141506129317}	{1.6300000000000001, 40, 3.704287006247595}	{1.6300000000000001, 41, 3.7349345674569348}	{1.6300000000000001, 42, 3.765173943340005}	{1.6300000000000001, 43, 3.795021129723066}	{1.6300000000000001, 44, 3.824491104716849}	{1.6300000000000001, 45, 3.853597914230498}	{1.6300000000000001, 46, 3.8823547486856143}	{1.6300000000000001, 47, 3.9107740120000734}	{1.6300000000000001, 48, 3.9388673837574695}	{1.6300000000000001, 49, 3.9666458753572096}	{1.6300000000000001, 50, 3.9941198808315215}
{1.6500000000000001, 1, 1.3618952782641511}	{1.6500000000000001, 2, 1.5741609883891647}	{1.6500000000000001, 3, 1.7344283935473708}	{1.6500000000000001, 4, 1.8663038130862597}	{1.6500000000000001, 5, 1.9798354536226601}	{1.6500000000000001, 6, 2.08036642196344}	{1.6500000000000001, 7, 2.1711209768179467}	{1.6500000000000001, 8, 2.254212863139149}	{1.6500000000000001, 9, 2.331111817388176}	{1.6500000000000001, 10, 2.402885870890205}	{1.6500000000000001, 11, 2.470338264779852}	{1.6500000000000001, 12, 2.534089960988626}	{1.6500000000000001, 13, 2.5946319676037106}	{1.6500000000000001, 14, 2.652359925335426}	{1.6500000000000001, 15, 2.707597768416639}	{1.6500000000000001, 16, 2.7606143877237774}	{1.6500000000000001, 17, 2.8116356607214312}	{1.6500000000000001, 18, 2.86085332519757}	{1.6500000000000001, 19, 2.908431649080605}	{1.6500000000000001, 20, 2.9545125275510515}	{1.6500000000000001, 21, 2.999219436134958}	{1.6500000000000001, 22, 3.0426605372635374}	{1.6500000000000001, 23, 3.0849311507467374}	{1.6500000000000001, 24, 3.1261157396337196}	{1.6500000000000001, 25, 3.1662895222015766}	{1.6500000000000001, 26, 3.205519792192242}	{1.6500000000000001, 27, 3.2438670089869737}	{1.6500000000000001, 28, 3.2813857046132333}	{1.6500000000000001, 29, 3.3181252436234465}	{1.6500000000000001, 30, 3.3541304638225586}	{1.6500000000000001, 31, 3.3894422197664786}	{1.6500000000000001, 32, 3.4240978463577507}	{1.6500000000000001, 33, 3.458131556343863}	{1.6500000000000001, 34, 3.4915747828007975}	{1.6500000000000001, 35, 3.5244564755619017}	{1.6500000000000001, 36, 3.5568033588835335}	{1.6500000000000001, 37, 3.588640156318765}	{1.6500000000000001, 38, 3.619989787716887}	{1.6500000000000001, 39, 3.6508735424221803}	{1.6500000000000001, 40, 3.681311232062882}	{1.6500000000000001, 41, 3.7113213257675035}	{1.6500000000000001, 42, 3.7409210701930706}	{1.6500000000000001, 43, 3.770126596378595}	{1.6500000000000001, 44, 3.798953015130801}	{1.6500000000000001, 45, 3.8274145023949178}	{1.6500000000000001, 46, 3.8555243758515214}	{1.6500000000000001, 47, 3.883295163805358}	{1.6500000000000001, 48, 3.910738667280636}	{1.6500000000000001, 49, 3.937866016114846}	{1.6500000000000001, 50, 3.9646877197357546}
{1.6700000000000002, 1, 1.361176534943311}	{1.6700000000000002, 2, 1.572872096862577}	{1.6700000000000002, 3, 1.7326098272391468}	{1.6700000000000002, 4, 1.8639749717105696}	{1.6700000000000002, 5, 1.9770070274268194}	{1.6700000000000002, 6, 2.0770444499620635}	{1.6700000000000002, 7, 2.1673086547355003}	{1.6700000000000002, 8, 2.249911499451852}	{1.6700000000000002, 9, 2.326321398877324}	{1.6700000000000002, 10, 2.397605424993774}	{1.6700000000000002, 11, 2.464566106066845}	{1.6700000000000002, 12, 2.5278238667729904}	{1.6700000000000002, 13, 2.5878693077519554}	{1.6700000000000002, 14, 2.645097761085256}	{1.6700000000000002, 15, 2.699832929415847}	{1.6700000000000002, 16, 2.752343533255968}	{1.6700000000000002, 17, 2.8028553291244487}	{1.6700000000000002, 18, 2.8515599742488473}	{1.6700000000000002, 19, 2.8986216893236336}	{1.6700000000000002, 20, 2.944182350003255}	{1.6700000000000002, 21, 2.9883654354506346}	{1.6700000000000002, 22, 3.031279131168895}	{1.6700000000000002, 23, 3.0730187963799525}	{1.6700000000000002, 24, 3.1136689472887995}	{1.6700000000000002, 25, 3.153304866874628}	{1.6700000000000002, 26, 3.191993923254085}	{1.6700000000000002, 27, 3.229796658247497}	{1.6700000000000002, 28, 3.2667676929984544}	{1.6700000000000002, 29, 3.3029564866503005}	{1.6700000000000002, 30, 3.338407976028475}	{1.6700000000000002, 31, 3.373163118227583}	{1.6700000000000002, 32, 3.4072593534108653}	{1.6700000000000002, 33, 3.4407310016119874}	{1.6700000000000002, 34, 3.4736096046088227}	{1.6700000000000002, 35, 3.5059242218182356}	{1.6700000000000002, 36, 3.5377016874944087}	{1.6700000000000002, 37, 3.5689668351936206}	{1.6700000000000002, 38, 3.599742694416827}	{1.6700000000000002, 39, 3.6300506634973417}	{1.6700000000000002, 40, 3.6599106621193758}	{1.6700000000000002, 41, 3.6893412663002993}	{1.6700000000000002, 42, 3.7183598282169226}	{1.6700000000000002, 43, 3.7469825828858965}	{1.6700000000000002, 44, 3.775224743401998}	{1.6700000000000002, 45, 3.803100586183742}	{1.6700000000000002, 46, 3.8306235274669005}	{1.6700000000000002, 47, 3.8578061921064872}	{1.6700000000000002, 48, 3.884660475602567}	{1.6700000000000002, 49, 3.9111976001386592}	{1.6700000000000002, 50, 3.937428165316259}
{1.69, 1, 1.3604777318777532}	{1.69, 2, 1.571621233937478}	{1.69, 3, 1.7308476761282026}	{1.69, 4, 1.8617216065466433}	{1.69, 5, 1.974273967109679}	{1.69, 6, 2.073838647937766}	{1.69, 7, 2.1636342766880228}	{1.69, 8, 2.2457708625113835}	{1.69, 9, 2.321715526113778}	{1.69, 10, 2.392534399588263}	{1.69, 11, 2.459029311232847}	{1.69, 12, 2.5218201558464837}	{1.69, 13, 2.5813971291985025}	{1.69, 14, 2.6381552530736982}	{1.69, 15, 2.6924179930699075}	{1.69, 16, 2.7444538904894418}	{1.69, 17, 2.7944885690244714}	{1.69, 18, 2.84271359075096}	{1.69, 19, 2.889293112128855}	{1.69, 20, 2.9343689701560023}	{1.69, 21, 2.978064626633143}	{1.69, 22, 3.0204882675110145}	{1.69, 23, 3.0617352674008886}	{1.69, 24, 3.1018901704533377}	{1.69, 25, 3.1410282981475697}	{1.69, 26, 3.179217065961173}	{1.69, 27, 3.2165170704946657}	{1.69, 28, 3.2529829938561905}	{1.69, 29, 3.288664361275352}	{1.69, 30, 3.3236061798673595}	{1.69, 31, 3.3578494804239853}	{1.69, 32, 3.3914317795210307}	{1.69, 33, 3.424387475717236}	{1.69, 34, 3.4567481909020996}	{1.69, 35, 3.4885430657313994}	{1.69, 36, 3.5197990164242294}	{1.69, 37, 3.550540958877202}	{1.69, 38, 3.5807920050009585}	{1.69, 39, 3.610573635340917}	{1.69, 40, 3.6399058513634057}	{1.69, 41, 3.668807310236114}	{1.69, 42, 3.697295444479092}	{1.69, 43, 3.7253865684948226}	{1.69, 44, 3.7530959736764142}	{1.69, 45, 3.780438013543087}	{1.69, 46, 3.8074261801393785}	{1.69, 47, 3.8340731727585227}	{1.69, 48, 3.860390959902834}	{1.69, 49, 3.886390835268481}	{1.69, 50, 3.912083468437031}
{1.71, 1, 1.3597980407716337}	{1.71, 2, 1.57040669970086}	{1.71, 3, 1.7291392575349125}	{1.71, 4, 1.8595399246601256}	{1.71, 5, 1.9716312310007709}	{1.71, 6, 2.0707425777381574}	{1.71, 7, 2.160089852111101}	{1.71, 8, 2.241781246187403}	{1.71, 9, 2.31728260798236}	{1.71, 10, 2.3876591438659864}	{1.71, 11, 2.453711990766818}	{1.71, 12, 2.5160605176615904}	{1.71, 13, 2.575194515665501}	{1.71, 14, 2.631508693167243}	{1.71, 15, 2.6853262727200446}	{1.71, 16, 2.73691560786334}	{1.71, 17, 2.7865021786561437}	{1.71, 18, 2.8342774392285954}	{1.71, 19, 2.8804054672634805}	{1.71, 20, 2.9250280450294786}	{1.71, 21, 2.9682685995616915}	{1.71, 22, 3.010235298707709}	{1.71, 23, 3.051023512938577}	{1.71, 24, 3.0907177939969768}	{1.71, 25, 3.1293934808269412}	{1.71, 26, 3.1671180146807467}	{1.71, 27, 3.2039520249209588}	{1.71, 28, 3.2399502322792135}	{1.71, 29, 3.275162205506573}	{1.71, 30, 3.309632999309397}	{1.71, 31, 3.343403695425558}	{1.71, 32, 3.376511864113222}	{1.71, 33, 3.408991959812756}	{1.71, 34, 3.440875662027446}	{1.71, 35, 3.4721921703521526}	{1.71, 36, 3.5029684609156058}	{1.71, 37, 3.533229510184524}	{1.71, 38, 3.5629984910303034}	{1.71, 39, 3.5922969451135436}	{1.71, 40, 3.621144934964648}	{1.71, 41, 3.649561178584906}	{1.71, 42, 3.677563168942315}	{1.71, 43, 3.705167280365967}	{1.71, 44, 3.732388863537894}	{1.71, 45, 3.759242330527915}	{1.71, 46, 3.7857412311066447}	{1.71, 47, 3.811898321395608}	{1.71, 48, 3.837725625765473}	{1.71, 49, 3.8632344927689335}	{1.71, 50, 3.8884356457892646}
{1.73, 1, 1.3591366791729294}	{1.73, 2, 1.5692268968560086}	{1.73, 3, 1.727482063368603}	{1.73, 4, 1.857426397340251}	{1.73, 5, 1.9690741513148904}	{1.73, 6, 2.0677503070949905}	{1.73, 7, 2.1566680528715354}	{1.73, 8, 2.237933789940866}	{1.73, 9, 2.3130121106114507}	{1.73, 10, 2.3829673060717793}	{1.73, 11, 2.4485998276059675}	{1.73, 12, 2.5105285202857446}	{1.73, 13, 2.5692427693609066}	{1.73, 14, 2.625136965976868}	{1.73, 15, 2.6785340835382403}	{1.73, 16, 2.7297022797668573}	{1.73, 17, 2.7788668813397934}	{1.73, 18, 2.826219223219613}	{1.73, 19, 2.8719232918114375}	{1.73, 20, 2.916120801048186}	{1.73, 21, 2.9589351286421186}	{1.73, 22, 3.0004744089700877}	{1.73, 23, 3.04083399231203}	{1.73, 24, 3.0800984213842764}	{1.73, 25, 3.1183430355145734}	{1.73, 26, 3.155635284281591}	{1.73, 27, 3.1920358120811305}	{1.73, 28, 3.2275993603376087}	{1.73, 29, 3.262375523261972}	{1.73, 30, 3.296409385023633}	{1.73, 31, 3.3297420601695014}	{1.73, 32, 3.36241115454632}	{1.73, 33, 3.394451160471811}	{1.73, 34, 3.4258937971898886}	{1.73, 35, 3.4567683055291396}	{1.73, 36, 3.4871017040226606}	{1.73, 37, 3.51691901243146}	{1.73, 38, 3.5462434475653453}	{1.73, 39, 3.57509659545345}	{1.73, 40, 3.6034985632377077}	{1.73, 41, 3.631468113610682}	{1.73, 42, 3.659022784168944}	{1.73, 43, 3.6861789936834843}	{1.73, 44, 3.7129521369836644}	{1.73, 45, 3.73935666989859}	{1.73, 46, 3.765406185489288}	{1.73, 47, 3.7911134826290964}	{1.73, 48, 3.8164906278422817}	{1.73, 49, 3.8415490111860184}	{1.73, 50, 3.8662993968559363}
{1.75, 1, 1.3584929073003318}	{1.75, 2, 1.5680803228597162}	{1.75, 3, 1.7258737454966886}	{1.75, 4, 1.8553777360921428}	{1.75, 5, 1.966598397595346}	{1.75, 6, 2.0648563567669456}	{1.75, 7, 2.15336213978352}	{1.75, 8, 2.2342203798340714}	{1.75, 9, 2.3088944274812686}	{1.75, 10, 2.378447666846295}	{1.75, 11, 2.4436798674411753}	{1.75, 12, 2.505209351049226}	{1.75, 13, 2.563525095070488}	{1.75, 14, 2.6190211692859706}	{1.75, 15, 2.6720202920419016}	{1.75, 16, 2.722790417817718}	{1.75, 17, 2.7715567111915966}	{1.75, 18, 2.818510378136411}	{1.75, 19, 2.8638153030126587}	{1.75, 20, 2.907613119845234}	{1.75, 21, 2.9500271447690194}	{1.75, 22, 2.9911654658624722}	{1.75, 23, 3.0311233999114364}	{1.75, 24, 3.0699854669149444}	{1.75, 25, 3.107826992584233}	{1.75, 26, 3.144715420585722}	{1.75, 27, 3.1807113959350097}	{1.75, 28, 3.2158696662183703}	{1.75, 29, 3.250239836509812}	{1.75, 30, 3.2838670058249835}	{1.75, 31, 3.3167923069250222}	{1.75, 32, 3.3490533667087297}	{1.75, 33, 3.380684700926332}	{1.75, 34, 3.411718054238182}	{1.75, 35, 3.442182694529062}	{1.75, 36, 3.4721056687283673}	{1.75, 37, 3.501512026072384}	{1.75, 38, 3.530425013697092}	{1.75, 39, 3.5588662486094824}	{1.75, 40, 3.586855869406772}	{1.75, 41, 3.6144126705617925}	{1.75, 42, 3.641554221643028}	{1.75, 43, 3.6682969734684714}	{1.75, 44, 3.6946563528877245}	{1.75, 45, 3.720646847634481}	{1.75, 46, 3.7462820824812963}	{1.75, 47, 3.771574887752711}	{1.75, 48, 3.796537361105522}	{1.75, 49, 3.8211809233604086}	{1.75, 50, 3.845516369064177}
{1.77, 1, 1.357866025134112}	{1.77, 2, 1.5669655627952117}	{1.77, 3, 1.7243121026326007}	{1.77, 4, 1.8533908713617246}	{1.77, 5, 1.9641999446697496}	{1.77, 6, 2.0620556546868474}	{1.77, 7, 2.150165899482345}	{1.77, 8, 2.23063356426107}	{1.77, 9, 2.3049207697657845}	{1.77, 10, 2.374089999596388}	{1.77, 11, 2.4389403442370385}	{1.77, 12, 2.500089602087521}	{1.77, 13, 2.5580263403942523}	{1.77, 14, 2.6131443035005346}	{1.77, 15, 2.665765949173976}	{1.77, 16, 2.7161590219317064}	{1.77, 17, 2.764548516530088}	{1.77, 18, 2.8111255013873744}	{1.77, 19, 2.8560537495471574}	{1.77, 20, 2.8994748052617543}	{1.77, 21, 2.9415119127310194}	{1.77, 22, 2.9822731029710488}	{1.77, 23, 3.0218536481794556}	{1.77, 24, 3.060338034281138}	{1.77, 25, 3.0978015618111505}	{1.77, 26, 3.13431165681439}	{1.77, 27, 3.169928953114753}	{1.77, 28, 3.2047081925890475}	{1.77, 29, 3.2386989792807643}	{1.77, 30, 3.2719464151697277}	{1.77, 31, 3.304491639390286}	{1.77, 32, 3.336372288120149}	{1.77, 33, 3.3676228888599646}	{1.77, 34, 3.398275200116388}	{1.77, 35, 3.4283585053900794}	{1.77, 36, 3.457899868712455}	{1.77, 37, 3.4869243576607065}	{1.77, 38, 3.51545523873412}	{1.77, 39, 3.5435141491367554}	{1.77, 40, 3.5711212483309613}	{1.77, 41, 3.598295352177724}	{1.77, 42, 3.6250540520293693}	{1.77, 43, 3.651413820771739}	{1.77, 44, 3.677390107508283}	{1.77, 45, 3.7029974223266104}	{1.77, 46, 3.728249412377836}	{1.77, 47, 3.7531589303238047}	{1.77, 48, 3.7777380960595774}	{1.77, 49, 3.801998352494782}	{1.77, 50, 3.82595051607195}
{1.79, 1, 1.3572553697452618}	{1.79, 2, 1.5658812828989739}	{1.79, 3, 1.7227950685526223}	{1.79, 4, 1.8514629336155912}	{1.79, 5, 1.9618750444396338}	{1.79, 6, 2.0593434959819006}	{1.79, 7, 2.1470735898803626}	{1.79, 8, 2.2271664817462637}	{1.79, 9, 2.3010830731068825}	{1.79, 10, 2.3698849526324164}	{1.79, 11, 2.434370533906919}	{1.79, 12, 2.495157091549168}	{1.79, 13, 2.552732780337815}	{1.79, 14, 2.607491015365465}	{1.79, 15, 2.659753988810477}	{1.79, 16, 2.7097892292458203}	{1.79, 17, 2.757821554828999}	{1.79, 18, 2.8040418889924332}	{1.79, 19, 2.8486138854931435}	{1.79, 20, 2.8916789903991122}	{1.79, 21, 2.933360367203169}	{1.79, 22, 2.9737659807970473}	{1.79, 23, 3.01299104949892}	{1.79, 24, 3.0511200156917755}	{1.79, 25, 3.0882281451368168}	{1.79, 26, 3.124382836570222}	{1.79, 27, 3.15964470288373}	{1.79, 28, 3.194068470482295}	{1.79, 29, 3.2277037326226634}	{1.79, 30, 3.2605955845233554}	{1.79, 31, 3.292785162018924}	{1.79, 32, 3.324310100964585}	{1.79, 33, 3.3552049310984042}	{1.79, 34, 3.385501415363319}	{1.79, 35, 3.415228843582042}	{1.79, 36, 3.4444142877210076}	{1.79, 37, 3.4730828246675287}	{1.79, 38, 3.501257731398661}	{1.79, 39, 3.528960656581514}	{1.79, 40, 3.5562117719671784}	{1.79, 41, 3.5830299063907005}	{1.79, 42, 3.60943266474046}	{1.79, 43, 3.635436533891716}	{1.79, 44, 3.661056977295029}	{1.79, 45, 3.6863085196584784}	{1.79, 46, 3.7112048229529258}	{1.79, 47, 3.7357587547934803}	{1.79, 48, 3.7599824501046397}	{1.79, 49, 3.783887366850745}	{1.79, 50, 3.8074843365098023}
{1.81, 1, 1.3566603128401016}	{1.81, 2, 1.5648262246701692}	{1.81, 3, 1.7213207014797063}	{1.81, 4, 1.849591236459942}	{1.81, 5, 1.9596202009457664}	{1.81, 6, 2.056715507951071}	{1.81, 7, 2.144079892786504}	{1.81, 8, 2.223812798716027}	{1.81, 9, 2.2973739178473385}	{1.81, 10, 2.365823948993398}	{1.81, 11, 2.429960630706665}	{1.81, 12, 2.490400713405454}	{1.81, 13, 2.547631937281855}	{1.81, 14, 2.602047384759259}	{1.81, 15, 2.6539689779923115}	{1.81, 16, 2.703664024369015}	{1.81, 17, 2.7513571595611466}	{1.81, 18, 2.7972391556079503}	{1.81, 19, 2.8414735401531366}	{1.81, 20, 2.884201653916985}	{1.81, 21, 2.92554657225434}	{1.81, 22, 2.965616186291942}	{1.81, 23, 3.004505652667456}	{1.81, 24, 3.042299362303437}	{1.81, 25, 3.0790725381872197}	{1.81, 26, 3.1148925436969277}	{1.81, 27, 3.1498199627208257}	{1.81, 28, 3.18390949812297}	{1.81, 29, 3.217210724327509}	{1.81, 30, 3.249768721787366}	{1.81, 31, 3.281624615090689}	{1.81, 32, 3.3128160318949234}	{1.81, 33, 3.343377496384012}	{1.81, 34, 3.3733407682397356}	{1.81, 35, 3.4027351360124456}	{1.81, 36, 3.4315876721201946}	{1.81, 37, 3.4599234553947005}	{1.81, 38, 3.4877657660479677}	{1.81, 39, 3.5151362570951745}	{1.81, 40, 3.5420551055927376}	{1.81, 41, 3.568541146501098}	{1.81, 42, 3.5946119915331125}	{1.81, 43, 3.6202841349807877}	{1.81, 44, 3.645573048209419}	{1.81, 45, 3.670493264256352}	{1.81, 46, 3.695058453762174}	{1.81, 47, 3.71928149328711}	{1.81, 48, 3.743174526917881}	{1.81, 49, 3.7667490219470703}	{1.81, 50, 3.7900158193012254}
{1.83, 1, 1.3560802585000353}	{1.83, 2, 1.5637991995005265}	{1.83, 3, 1.7198871744955406}	{1.83, 4, 1.847773261532668}	{1.83, 5, 1.957432148247017}	{1.83, 6, 2.0541676192517495}	{1.83, 7, 2.141179872545767}	{1.83, 8, 2.220566655572959}	{1.83, 9, 2.2937864603743394}	{1.83, 10, 2.3618991007641883}	{1.83, 11, 2.425701642118246}	{1.83, 12, 2.485810310400158}	{1.83, 13, 2.542712429423681}	{1.83, 14, 2.596800745997481}	{1.83, 15, 2.6483969084229395}	{1.83, 16, 2.6977679983858867}	{1.83, 17, 2.745138464015114}	{1.83, 18, 2.7906989204734716}	{1.83, 19, 2.8346127634721796}	{1.83, 20, 2.877021222301279}	{1.83, 21, 2.9180472778909206}	{1.83, 22, 2.9577987411611977}	{1.83, 23, 2.996370700513913}	{1.83, 24, 3.0338474887766607}	{1.83, 25, 3.0703042794790423}	{1.83, 26, 3.1058083939331587}	{1.83, 27, 3.1404203803132957}	{1.83, 28, 3.174194911248447}	{1.83, 29, 3.2071815356683486}	{1.83, 30, 3.239425312644808}	{1.83, 31, 3.270967348962043}	{1.83, 32, 3.3018452575910473}	{1.83, 33, 3.3320935507501726}	{1.83, 34, 3.361743978533542}	{1.83, 35, 3.3908258219840404}	{1.83, 36, 3.419366147832998}	{1.83, 37, 3.4473900308196037}	{1.83, 38, 3.474920748459034}	{1.83, 39, 3.5019799522909687}	{1.83, 40, 3.5285878189642643}	{1.83, 41, 3.5547631839645533}	{1.83, 42, 3.580523660342849}	{1.83, 43, 3.6058857444367653}	{1.83, 44, 3.630864910270741}	{1.83, 45, 3.655475694071636}	{1.83, 46, 3.6797317701260432}	{1.83, 47, 3.703646019030922}	{1.83, 48, 3.7272305892419935}	{1.83, 49, 3.7504969527008996}	{1.83, 50, 3.773455955217058}
{1.85, 1, 1.3555146410983312}	{1.85, 2, 1.5627990837701484}	{1.85, 3, 1.7184927668614751}	{1.85, 4, 1.8460066449436119}	{1.85, 5, 1.9553078307275682}	{1.85, 6, 2.0516960326809457}	{1.85, 7, 2.1383689397694647}	{1.85, 8, 2.217422619729392}	{1.85, 9, 2.290314373702018}	{1.85, 10, 2.3581031353579327}	{1.85, 11, 2.4215852989019373}	{1.85, 12, 2.4813765658749216}	{1.85, 13, 2.5379638423262363}	{1.85, 14, 2.5917395370168923}	{1.85, 15, 2.64302502117303}	{1.85, 16, 2.692087146953343}	{1.85, 17, 2.7391501706535446}	{1.85, 18, 2.784404545909918}	{1.85, 19, 2.828013531572766}	{1.85, 20, 2.87011824035996}	{1.85, 21, 2.910841553473776}	{1.85, 22, 2.950291196205827}	{1.85, 23, 2.9885621832167493}	{1.85, 24, 3.0257387836795573}	{1.85, 25, 3.061896116076835}	{1.85, 26, 3.097101454056169}	{1.85, 27, 3.131415304487999}	{1.85, 28, 3.164892304199564}	{1.85, 29, 3.197581971095444}	{1.85, 30, 3.229529337382252}	{1.85, 31, 3.2607754866121494}	{1.85, 32, 3.291358011705}	{1.85, 33, 3.3213114076191794}	{1.85, 34, 3.3506674096423916}	{1.85, 35, 3.37945528617166}	{1.85, 36, 3.407702093197431}	{1.85, 37, 3.435432896399542}	{1.85, 38, 3.462670965719348}	{1.85, 39, 3.4894379464360377}	{1.85, 40, 3.5157540100993763}	{1.85, 41, 3.541637988123037}	{1.85, 42, 3.567107490394713}	{1.85, 43, 3.592179010891714}	{1.85, 44, 3.6168680219876914}	{1.85, 45, 3.6411890588850855}	{1.85, 46, 3.665155795397953}	{1.85, 47, 3.6887811121365535}	{1.85, 48, 3.7120771579965233}	{1.85, 49, 3.735055405733122}	{1.85, 50, 3.757726702295738}
{1.87, 1, 1.3549629233777423}	{1.87, 2, 1.5618248143614173}	{1.87, 3, 1.7171358561452104}	{1.87, 4, 1.8442891650716966}	{1.87, 5, 1.9532443855095105}	{1.87, 6, 2.049297201041886}	{1.87, 7, 2.135642819395533}	{1.87, 8, 2.2143756445112612}	{1.87, 9, 2.286951795789034}	{1.87, 10, 2.3544293317482583}	{1.87, 11, 2.417603977685763}	{1.87, 12, 2.4770909111105706}	{1.87, 13, 2.5333766193689775}	{1.87, 14, 2.5868531712660947}	{1.87, 15, 2.637841658323786}	{1.87, 16, 2.68660870000103}	{1.87, 17, 2.733378357174872}	{1.87, 18, 2.77834091805462}	{1.87, 19, 2.821659500489913}	{1.87, 20, 2.863475096306463}	{1.87, 21, 2.9039104825254474}	{1.87, 22, 2.9430732942612776}	{1.87, 23, 2.9810584678199947}	{1.87, 24, 3.0179502040672137}	{1.87, 25, 3.05382356176704}	{1.87, 26, 3.0887457622300087}	{1.87, 27, 3.1227772663634124}	{1.87, 28, 3.1559726705589393}	{1.87, 29, 3.18838145709795}	{1.87, 30, 3.2200486267679755}	{1.87, 31, 3.251015235386711}	{1.87, 32, 3.281318851377935}	{1.87, 33, 3.3109939480573995}	{1.87, 34, 3.3400722415905473}	{1.87, 35, 3.368582983482617}	{1.87, 36, 3.396553214810001}	{1.87, 37, 3.4240079880950143}	{1.87, 38, 3.450970561683769}	{1.87, 39, 3.4774625706516185}	{1.87, 40, 3.5035041775847326}	{1.87, 41, 3.529114206040119}	{1.87, 42, 3.5543102590372286}	{1.87, 43, 3.5791088245682947}	{1.87, 44, 3.6035253698114267}	{1.87, 45, 3.6275744254793083}	{1.87, 46, 3.6512696615275564}	{1.87, 47, 3.6746239552723248}	{1.87, 48, 3.6976494528196726}	{1.87, 49, 3.720357624585986}	{1.87, 50, 3.7427593155842582}
{1.8900000000000001, 1, 1.354424594674461}	{1.8900000000000001, 2, 1.560875384548818}	{1.8900000000000001, 3, 1.7158149110638394}	{1.8900000000000001, 4, 1.8426187315553235}	{1.8900000000000001, 5, 1.9512391266984814}	{1.8900000000000001, 6, 2.0469678056719682}	{1.8900000000000001, 7, 2.1329975224517477}	{1.8900000000000001, 8, 2.2114210330429978}	{1.8900000000000001, 9, 2.2836932843728928}	{1.8900000000000001, 10, 2.350871465030498}	{1.8900000000000001, 11, 2.4137506339889647}	{1.8900000000000001, 12, 2.472945445514365}	{1.8900000000000001, 13, 2.5289419677742537}	{1.8900000000000001, 14, 2.5821319282282893}	{1.8900000000000001, 15, 2.6328361366315085}	{1.8900000000000001, 16, 2.6813209771784847}	{1.8900000000000001, 17, 2.7278103123853237}	{1.8900000000000001, 18, 2.7724942618074446}	{1.8900000000000001, 19, 2.815535798853154}	{1.8900000000000001, 20, 2.8570757908561952}	{1.8900000000000001, 21, 2.8972369069410453}	{1.8900000000000001, 22, 2.9361266882476533}	{1.8900000000000001, 23, 2.9738399888762306}	{1.8900000000000001, 24, 3.010460937502119}	{1.8900000000000001, 25, 3.046064529274812}	{1.8900000000000001, 26, 3.0807179292733107}	{1.8900000000000001, 27, 3.114481548561458}	{1.8900000000000001, 28, 3.14740993923944}	{1.8900000000000001, 29, 3.17955254414229}	{1.8900000000000001, 30, 3.2109543288554248}	{1.8900000000000001, 31, 3.241656317724704}	{1.8900000000000001, 32, 3.271696050991089}	{1.8900000000000001, 33, 3.301107976695511}	{1.8900000000000001, 34, 3.329923788306816}	{1.8900000000000001, 35, 3.3581727169242175}	{1.8900000000000001, 36, 3.385881785258471}	{1.8900000000000001, 37, 3.4130760292866973}	{1.8900000000000001, 38, 3.439778692437381}	{1.8900000000000001, 39, 3.4660113963255377}	{1.8900000000000001, 40, 3.491794291384198}	{1.8900000000000001, 41, 3.5171461901909806}	{1.8900000000000001, 42, 3.542084685841404}	{1.8900000000000001, 43, 3.5666262573540934}	{1.8900000000000001, 44, 3.590786363789586}	{1.8900000000000001, 45, 3.6145795285153204}	{1.8900000000000001, 46, 3.638019414838715}	{1.8900000000000001, 47, 3.6611188940572847}	{1.8900000000000001, 48, 3.683890106827426}	{1.8900000000000001, 49, 3.706344518630311}	{1.8900000000000001, 50, 3.7284929700091287}
{1.9100000000000001, 1, 1.353899169275417}	{1.9100000000000001, 2, 1.5599498402274847}	{1.9100000000000001, 3, 1.7145284849654143}	{1.9100000000000001, 4, 1.8409933753358183}	{1.9100000000000001, 5, 1.949289531231541}	{1.9100000000000001, 6, 2.044704737276547}	{1.9100000000000001, 7, 2.1304293210015093}	{1.9100000000000001, 8, 2.208554406382027}	{1.9100000000000001, 9, 2.280533777326947}	{1.9100000000000001, 10, 2.3474237579985284}	{1.9100000000000001, 11, 2.4100187439859484}	{1.9100000000000001, 12, 2.468932867514501}	{1.9100000000000001, 13, 2.5246517775579407}	{1.9100000000000001, 14, 2.577566859341073}	{1.9100000000000001, 15, 2.627998639322895}	{1.9100000000000001, 16, 2.676213264430139}	{1.9100000000000001, 17, 2.7224343964602777}	{1.9100000000000001, 18, 2.766851983691923}	{1.9100000000000001, 19, 2.8096288522709147}	{1.9100000000000001, 20, 2.8509057420718236}	{1.9100000000000001, 21, 2.8908052112488867}	{1.9100000000000001, 22, 2.9294347038199033}	{1.9100000000000001, 23, 2.966888988482551}	{1.9100000000000001, 24, 3.0032521184965253}	{1.9100000000000001, 25, 3.0385990221591843}	{1.9100000000000001, 26, 3.072996805081753}	{1.9100000000000001, 27, 3.1065058252604327}	{1.9100000000000001, 28, 3.1391805873009884}	{1.9100000000000001, 29, 3.1710704914176566}	{1.9100000000000001, 30, 3.2022204648536827}	{1.9100000000000001, 31, 3.2326714973826585}	{1.9100000000000001, 32, 3.26246109800552}	{1.9100000000000001, 33, 3.291623686478131}	{1.9100000000000001, 34, 3.320190930611379}	{1.9100000000000001, 35, 3.3481920381890373}	{1.9100000000000001, 36, 3.375654010699405}	{1.9100000000000001, 37, 3.4026018647719307}	{1.9100000000000001, 38, 3.429058826170046}	{1.9100000000000001, 39, 3.4550465003568407}	{1.9100000000000001, 40, 3.480585022976459}	{1.9100000000000001, 41, 3.5056931930476978}	{1.9100000000000001, 42, 3.530388591218997}	{1.9100000000000001, 43, 3.554687685067934}	{1.9100000000000001, 44, 3.578605923126075}	{1.9100000000000001, 45, 3.602157819059255}	{1.9100000000000001, 46, 3.6253570272252205}	{1.9100000000000001, 47, 3.648216410655409}	{1.9100000000000001, 48, 3.670748102362682}	{1.9100000000000001, 49, 3.6929635607519296}	{1.9100000000000001, 50, 3.7148736198072596}
{1.93, 1, 1.3533861848972228}	{1.93, 2, 1.55904727644748}	{1.93, 3, 1.713275209881133}	{1.93, 4, 1.8394112396329005}	{1.93, 5, 1.9473932261306324}	{1.93, 6, 2.042505078769027}	{1.93, 7, 2.1279347258377794}	{1.93, 8, 2.2057716752973393}	{1.93, 9, 2.2774685577232767}	{1.93, 10, 2.3440808386652208}	{1.93, 11, 2.4064022536363576}	{1.93, 12, 2.4650464144352737}	{1.93, 13, 2.520498551273127}	{1.93, 14, 2.573149706724369}	{1.93, 15, 2.6233201229190097}	{1.93, 16, 2.6712757080269185}	{1.93, 17, 2.717239921298245}	{1.93, 18, 2.76140253765235}	{1.93, 19, 2.8039262337010977}	{1.93, 20, 2.8449516194484894}	{1.93, 21, 2.8846011395656754}	{1.93, 22, 2.9229821383638064}	{1.93, 23, 2.960189296505626}	{1.93, 24, 2.996306589173896}	{1.93, 25, 3.0314088751387276}	{1.93, 26, 3.0655631978669406}	{1.93, 27, 3.0988298596190167}	{1.93, 28, 3.1312633148546145}	{1.93, 29, 3.1629129185388054}	{1.93, 30, 3.193823556972581}	{1.93, 31, 3.224036182789901}	{1.93, 32, 3.253588271220909}	{1.93, 33, 3.2825142112444743}	{1.93, 34, 3.3108456425631845}	{1.93, 35, 3.338611747237874}	{1.93, 36, 3.365839503171491}	{1.93, 37, 3.392553905328302}	{1.93, 38, 3.4187781595353415}	{1.93, 39, 3.444533852878965}	{1.93, 40, 3.469841104036625}	{1.93, 41, 3.4947186963373738}	{1.93, 42, 3.5191841958984353}	{1.93, 43, 3.5432540568190425}	{1.93, 44, 3.5669437151106904}	{1.93, 45, 3.590267672792638}	{1.93, 46, 3.6132395733732436}	{1.93, 47, 3.6358722697633676}	{1.93, 48, 3.658177885522066}	{1.93, 49, 3.6801678702113634}	{1.93, 50, 3.701853049532875}
{1.95, 1, 1.3528852012762793}	{1.95, 2, 1.55816683422459}	{1.95, 3, 1.712053791088649}	{1.95, 4, 1.8378705717475528}	{1.95, 5, 1.9455479769934494}	{1.95, 6, 2.0403660898634635}	{1.95, 7, 2.1255104665604443}	{1.95, 8, 2.203069015188082}	{1.95, 9, 2.274493222926024}	{1.95, 10, 2.340837702845651}	{1.95, 11, 2.40289553405832}	{1.95, 12, 2.461279809949306}	{1.95, 13, 2.516475342822498}	{1.95, 14, 2.5688728326294803}	{1.95, 15, 2.618792236595894}	{1.95, 16, 2.666499223114345}	{1.95, 17, 2.7122170475359533}	{1.95, 18, 2.756135309821355}	{1.95, 19, 2.798416535263866}	{1.95, 20, 2.839201202074893}	{1.95, 21, 2.878611639419777}	{1.95, 22, 2.916755089808278}	{1.95, 23, 2.953726143724039}	{1.95, 24, 2.9896086960971995}	{1.95, 25, 3.0244775339777927}	{1.95, 26, 3.058399636489777}	{1.95, 27, 3.0914352479630494}	{1.95, 28, 3.1236387705276343}	{1.95, 29, 3.1550595117327616}	{1.95, 30, 3.1857423147931097}	{1.95, 31, 3.215728093084929}	{1.95, 32, 3.2450542859786986}	{1.95, 33, 3.27375524961949}	{1.95, 34, 3.3018625935785644}	{1.95, 35, 3.3294054722063318}	{1.95, 36, 3.356410837869582}	{1.95, 37, 3.382903661954201}	{1.95, 38, 3.408907128475751}	{1.95, 39, 3.434442804307664}	{1.95, 40, 3.459530789362975}	{1.95, 41, 3.4841898495224264}	{1.95, 42, 3.508437534652324}	{1.95, 43, 3.5322902836925016}	{1.95, 44, 3.555763518491681}	{1.95, 45, 3.578871727818205}	{1.95, 46, 3.6016285427640167}	{1.95, 47, 3.6240468045897862}	{1.95, 48, 3.6461386259078075}	{1.95, 49, 3.66791544598046}	{1.95, 50, 3.6893880808056316}
{1.97, 1, 1.352395798860547}	{1.97, 2, 1.5573076976015963}	{1.97, 3, 1.7108630021342244}	{1.97, 4, 1.8363697156014354}	{1.97, 5, 1.9437516775771155}	{1.97, 6, 2.038285193203634}	{1.97, 7, 2.1231534737293054}	{1.97, 8, 2.2004428437194683}	{1.97, 9, 2.2716036571532565}	{1.97, 10, 2.3376896810746306}	{1.97, 11, 2.399493342221282}	{1.97, 12, 2.4576272179579735}	{1.97, 13, 2.512575703933841}	{1.97, 14, 2.5647291579148654}	{1.97, 15, 2.6144072520656056}	{1.97, 16, 2.6618754144057832}	{1.97, 17, 2.707356695464412}	{1.97, 18, 2.7510405190747242}	{1.97, 19, 2.793089257858339}	{1.97, 20, 2.8336432567428758}	{1.97, 21, 2.8728247277943537}	{1.97, 22, 2.9107408100531034}	{1.97, 23, 2.94748600210291}	{1.97, 24, 2.9831441168650996}	{1.97, 25, 3.017789867891783}	{1.97, 26, 3.0514901681755697}	{1.97, 27, 3.084305202325617}	{1.97, 28, 3.116289318357392}	{1.97, 29, 3.1474917746308764}	{1.97, 30, 3.1779573695166463}	{1.97, 31, 3.207726975395191}	{1.97, 32, 3.236837994062017}	{1.97, 33, 3.2653247471380284}	{1.97, 34, 3.2932188124000494}	{1.97, 35, 3.3205493148533165}	{1.97, 36, 3.34734317972344}	{1.97, 37, 3.373625353243453}	{1.97, 38, 3.3994189960742403}	{1.97, 39, 3.424745653364269}	{1.97, 40, 3.4496254047826223}	{1.97, 41, 3.474076997313712}	{1.97, 42, 3.4981179631569237}	{1.97, 43, 3.5217647247085355}	{1.97, 44, 3.545032688302124}	{1.97, 45, 3.567936328133478}	{1.97, 46, 3.5904892615884414}	{1.97, 47, 3.6127043170178204}	{1.97, 48, 3.6345935948579355}	{1.97, 49, 3.6561685228720124}	{1.97, 50, 3.677439906184101}
{1.99, 1, 1.3519175775944505}	{1.99, 2, 1.5564690909368883}	{1.99, 3, 1.7097016802677538}	{1.99, 4, 1.834907104933652}	{1.99, 5, 1.9420023403499644}	{1.99, 6, 2.0362599618439123}	{1.99, 7, 2.120860862831551}	{1.99, 8, 2.1978898008205126}	{1.99, 9, 2.2687960070371274}	{1.99, 10, 2.3346324092525608}	{1.99, 11, 2.396190786194075}	{1.99, 12, 2.454083201953661}	{1.99, 13, 2.508793637145814}	{1.99, 14, 2.5607121081639863}	{1.99, 15, 2.6101580023356195}	{1.99, 16, 2.6573965070951995}	{1.99, 17, 2.7026504676107264}	{1.99, 18, 2.746109130802844}	{1.99, 19, 2.787934715650317}	{1.99, 20, 2.828267432685186}	{1.99, 21, 2.8672293756568767}	{1.99, 22, 2.90492757884056}	{1.99, 23, 2.9414564475674148}	{1.99, 24, 2.9768997113570097}	{1.99, 25, 3.011332008843799}	{1.99, 26, 3.04482018545331}	{1.99, 27, 3.07742436463081}	{1.99, 28, 3.10919883883371}	{1.99, 29, 3.140192815794405}	{1.99, 30, 3.1704510476108605}	{1.99, 31, 3.2000143642527137}	{1.99, 32, 3.2289201285418474}	{1.99, 33, 3.2572026261951894}	{1.99, 34, 3.2848934018359213}	{1.99, 35, 3.3120215497871963}	{1.99, 36, 3.338613966819857}	{1.99, 37, 3.364695572724744}	{1.99, 38, 3.390289503543598}	{1.99, 39, 3.415417281461066}	{1.99, 40, 3.4400989646888145}	{1.99, 41, 3.4643532801274577}	{1.99, 42, 3.488197741147928}	{1.99, 43, 3.511648752467289}	{1.99, 44, 3.5347217037939194}	{1.99, 45, 3.557431053667131}	{1.99, 46, 3.579790404707329}	{1.99, 47, 3.6018125713217053}	{1.99, 48, 3.6235096407613807}	{1.99, 49, 3.6448930283057233}	{1.99, 50, 3.6659735272442067}
{2.01, 1, 1.351450155789183}	{2.01, 2, 1.555650276399657}	{2.01, 3, 1.7085687222499208}	{2.01, 4, 1.833481257085644}	{2.01, 5, 1.9402980879033904}	{2.01, 6, 2.034288107923236}	{2.01, 7, 2.1186299198411787}	{2.01, 8, 2.1954067307423837}	{2.01, 9, 2.2660666597868357}	{2.01, 10, 2.331661802512681}	{2.01, 11, 2.3929832943120024}	{2.01, 12, 2.4506426890795407}	{2.01, 13, 2.5051235543523784}	{2.01, 14, 2.556815566306531}	{2.01, 15, 2.606037828000566}	{2.01, 16, 2.6530552864158774}	{2.01, 17, 2.698090581163662}	{2.01, 18, 2.7413327818079387}	{2.01, 19, 2.7829439530512112}	{2.01, 20, 2.823064170252377}	{2.01, 21, 2.861815407956799}	{2.01, 22, 2.8993045947041427}	{2.01, 23, 2.9356260415405298}	{2.01, 24, 2.970863393505995}	{2.01, 25, 3.005091213207381}	{2.01, 26, 3.0383762773716527}	{2.01, 27, 3.0707786471356435}	{2.01, 28, 3.102352558248075}	{2.01, 29, 3.1331471666625497}	{2.01, 30, 3.163207177057105}	{2.01, 31, 3.1925733758509938}	{2.01, 32, 3.221283085763366}	{2.01, 33, 3.2493705554912817}	{2.01, 34, 3.2768672954030795}	{2.01, 35, 3.3038023680552224}	{2.01, 36, 3.330202640696848}	{2.01, 37, 3.356093005628275}	{2.01, 38, 3.38149657324321}	{2.01, 39, 3.406434841753414}	{2.01, 40, 3.4309278469242743}	{2.01, 41, 3.4549942946044925}	{2.01, 42, 3.47865167838895}	{2.01, 43, 3.5019163843886996}	{2.01, 44, 3.524803784780909}	{2.01, 45, 3.5473283215626235}	{2.01, 46, 3.5695035817240415}	{2.01, 47, 3.59134236488389}	{2.01, 48, 3.6128567442834316}	{2.01, 49, 3.634058121913246}	{2.01, 50, 3.6549572784427458}
[truncated: 50 more columns]
