# Supplementary material for: Thermodynamics of structure-forming systems
Source: Nat Commun. 2021 Feb 18;12:1127. doi: 10.1038/s41467-021-21272-7 (PMC7893045; doi:10.1038/s41467-021-21272-7)
Supplement: Supplementary file 3 — Source Data [file 41467_2021_21272_MOESM3_ESM.zip › Thermodynamics-of-structure-forming-systems/source_data/fig3/n200stabel.csv]

0.025	1.
0.026000000000000002	1.
0.027000000000000003	1.
0.028	1.
0.029	1.
0.030000000000000002	1.
0.031	1.
0.032	1.
0.033	1.
0.034	1.
0.035	1.
0.036000000000000004	1.
0.037000000000000005	1.
0.038000000000000006	1.
0.039	1.
0.04	1.
0.041	1.
0.042	1.
0.043000000000000003	1.
0.044	1.
0.045	1.
0.046	1.
0.047	1.
0.048	1.
0.049	1.
0.05	1.
0.051000000000000004	0.9999999999999927
0.052000000000000005	0.9999999999999849
0.053000000000000005	0.9999999999999695
0.054000000000000006	0.999999999999937
0.055	0.9999999999998767
0.056	0.9999999999997651
0.057	0.9999999999995596
0.058	0.9999999999991928
0.059000000000000004	0.9999999999985525
0.060000000000000005	0.9999999999974528
0.061000000000000006	0.9999999999956015
0.062	0.9999999999925361
0.063	0.9999999999875461
0.064	0.9999999999795466
0.065	0.9999999999669202
0.066	0.9999999999472742
0.067	0.9999999999171206
0.068	0.9999999998714431
0.069	0.9999999998031136
0.07	0.9999999997021162
0.07100000000000001	0.9999999995545351
0.07200000000000001	0.9999999993412426
0.07300000000000001	0.9999999990362108
0.07400000000000001	0.9999999986043633
0.07500000000000001	0.9999999979988715
0.07600000000000001	0.9999999971577712
0.07700000000000001	0.9999999959997692
0.078	0.9999999944190866
0.079	0.999999992279166
0.08	0.9999999894050438
0.081	0.999999985574173
0.082	0.9999999805054601
0.083	0.999999973846241
0.084	0.9999999651569104
0.08499999999999999	0.9999999538928923
0.086	0.9999999393836158
0.087	0.9999999208081162
0.088	0.999999897166898
0.089	0.9999998672496228
0.09	0.9999998295982075
0.091	0.9999997824648855
0.092	0.9999997237647257
0.093	0.9999996510221678
0.094	0.9999995613110298
0.095	0.9999994511875019
0.096	0.9999993166155868
0.097	0.9999991528844625
0.098	0.9999989545172331
0.099	0.9999987151705306
0.1	0.9999984275244369
0.101	0.9999980831622032
0.10200000000000001	0.9999976724392375
0.10300000000000001	0.9999971843408609
0.10400000000000001	0.9999966063283616
0.10500000000000001	0.9999959241728021
0.10600000000000001	0.9999951217762132
0.10700000000000001	0.9999941809796699
0.10800000000000001	0.9999930813578655
0.10900000000000001	0.9999917999997905
0.11000000000000001	0.999990311275149
0.11100000000000002	0.9999885865861813
0.11200000000000002	0.9999865941045685
0.11299999999999999	0.9999842984931502
0.11399999999999999	0.9999816606121726
0.11499999999999999	0.9999786372098448
0.11599999999999999	0.9999751805969705
0.11699999999999999	0.9999712383054603
0.118	0.9999667527305341
0.119	0.9999616607564343
0.12	0.9999558933654722
0.121	0.9999493752302383
0.122	0.9999420242887845
0.123	0.9999337513025862
0.124	0.9999244593970505
0.125	0.9999140435843282
0.126	0.9999023902681147
0.127	0.9998893767301026
0.128	0.9998748705976466
0.129	0.9998587292921811
0.13	0.9998407994577493
0.131	0.9998209163689966
0.132	0.9997989033177823
0.133	0.9997745709774478
0.134	0.99974771674364
0.135	0.9997181240503629
0.136	0.9996855616597783
0.137	0.9996497829240072
0.138	0.9996105250169547
0.139	0.9995675081338944
0.14	0.9995204346562303
0.14100000000000001	0.9994689882785055
0.14200000000000002	0.9994128330943418
0.14300000000000002	0.9993516126375681
0.14400000000000002	0.999284948874308
0.145	0.9992124411412696
0.146	0.9991336650248832
0.147	0.9990481711752803
0.148	0.9989554840483554
0.149	0.9988551005683353
0.15	0.9987464887023386
0.151	0.9986290859373685
0.152	0.9985022976490395
0.153	0.9983654953498922
0.154	0.9982180148037937
0.155	0.998059153991091
0.156	0.997888170907241
0.157	0.9977042811754289
0.158	0.9975066554510863
0.159	0.9972944165932438
0.16	0.9970666365742507
0.161	0.9968223330953945
0.162	0.9965604658713484
0.163	0.9962799325409676
0.164	0.9959795641556369
0.165	0.9956581201889484
0.166	0.9953142830027034
0.167	0.994946651693837
0.168	0.9945537352345166
0.169	0.9941339448028541
0.16999999999999998	0.9936855851839466
0.17099999999999999	0.9932068450995792
0.172	0.9926957862989716
0.173	0.9921503312113867
0.174	0.9915682489227631
0.175	0.9909471391908878
0.176	0.9902844141546441
0.177	0.9895772773192941
0.178	0.9888226993074124
0.179	0.9880173897483485
0.18	0.9871577645303594
0.181	0.9862399074485458
0.182	0.9852595250342571
0.183	0.9842118930280094
0.184	0.9830917925305519
0.185	0.9818934332958904
0.186	0.9806103608591417
0.187	0.9792353431370496
0.188	0.977760230675532
0.189	0.9761757826574289
0.19	0.9744714478320236
0.191	0.9726350852231134
0.192	0.970652603065119
0.193	0.9685074846612862
0.194	0.9661801546215109
0.195	0.9636471144438596
0.196	0.9608797357106905
0.197	0.9578425289445973
0.198	0.9544905794795933
0.199	0.9507656008151999
0.2	0.9465895679311749
0.20099999999999998	0.9418538241379905
0.20199999999999999	0.9363989696164722
0.20299999999999999	0.9299737109674077
0.204	0.9221372310987
0.205	0.9119655796796134
0.206	0.8966243463066332
0.207	0.8682726402467748
