# Supplementary material for: Thermodynamics of structure-forming systems
Source: Nat Commun. 2021 Feb 18;12:1127. doi: 10.1038/s41467-021-21272-7 (PMC7893045; doi:10.1038/s41467-021-21272-7)
Supplement: Supplementary file 3 — Source Data [file 41467_2021_21272_MOESM3_ESM.zip › Thermodynamics-of-structure-forming-systems/source_data/fig3/n200unstabel.csv]

0.15	0.41048009226698556
0.151	0.4157607389654238
0.152	0.4210724168092165
0.153	0.42641576791890823
0.154	0.4317914638942747
0.155	0.4372002079019746
0.156	0.44264273693624007
0.157	0.44811982427217195
0.158	0.4536322821337436
0.159	0.45918096460151736
0.16	0.4647667707884593
0.161	0.4703906483161596
0.162	0.476053597128361
0.163	0.4817566736840377
0.164	0.4875009955785693
0.16499999999999998	0.493287746648951
0.16599999999999998	0.49911818262772745
0.16699999999999998	0.5049936374207166
0.16799999999999998	0.5109155300959352
0.16899999999999998	0.5168853726859164
0.16999999999999998	0.5229047789233138
0.17099999999999999	0.5289754740511128
0.172	0.5350993058746547
0.173	0.5412782572542681
0.174	0.5475144602759798
0.175	0.5538102123853904
0.176	0.5601679948288067
0.177	0.5665904938193127
0.178	0.5730806249377774
0.179	0.5796415613956256
0.18	0.5862767669348229
0.181	0.5929900343316845
0.182	0.5997855307185046
0.183	0.6066678512606577
0.184	0.6136420831543122
0.185	0.6207138824806105
0.186	0.6278895672232687
0.187	0.6351762308115072
0.188	0.6425818820137303
0.189	0.65011561906861
0.19	0.6577878488918093
0.191	0.665610566501424
0.192	0.6735977162125012
0.193	0.6817656659064678
0.194	0.6901338409178099
0.195	0.6987255885738478
0.196	0.7075693851166137
0.197	0.7167005669615487
0.198	0.7261638949375422
0.199	0.7360175010405944
0.2	0.7463392552233731
0.201	0.757237658645503
0.202	0.76887195523116
0.20299999999999999	0.7814932822132082
0.204	0.7955423003362692
0.205	0.8119428034892107
0.206	0.8335290456225732
0.207	0.8682726415773665
