# Supplementary material for: Thermodynamics of structure-forming systems
Source: Nat Commun. 2021 Feb 18;12:1127. doi: 10.1038/s41467-021-21272-7 (PMC7893045; doi:10.1038/s41467-021-21272-7)
Supplement: Supplementary file 3 — Source Data [file 41467_2021_21272_MOESM3_ESM.zip › Thermodynamics-of-structure-forming-systems/source_data/fig3/n200unstabel2.csv]

0.06	0.9999999999974527
0.061	3.639594695233322e-23
0.062	0.999999999992537
0.063	0.9999999999875456
0.064	0.999999999979547
0.065	0.9999999999669208
0.066	1.0905213153775267e-25
0.067	0.01552437341798373
0.068	0.026602458439795015
0.069	0.0346271083554287
0.06999999999999999	0.0414184063825872
0.071	5.37667398159468e-23
0.072	1.5348077771980006e-26
0.073	0.058479487986395476
0.074	0.06356980146954294
0.075	0.0684813872042378
0.076	0.07325323745255555
0.077	0.07791388816364038
0.078	0.0824848965453111
0.079	0.08698296902461972
0.08	0.0914213276526282
0.081	0.09581062266436075
0.08199999999999999	0.10015956218843666
0.08299999999999999	0.10447535895374288
0.08399999999999999	0.10876405477170688
0.08499999999999999	0.11303076112553855
0.086	0.11727984079170906
0.087	0.12151504713969112
0.088	0.12573963249094192
0.089	0.12995643348220526
0.09	0.13416793908384644
0.091	0.13837634535997306
0.092	0.14258359997108286
0.093	0.1467914386530695
0.094	0.1510014153565248
0.095	0.15521492733040856
0.096	0.15943323613976518
0.097	0.16365748538754243
0.098	0.16788871574541778
0.099	0.1721278777725729
0.1	0.17637584290473482
0.101	0.18063341292088622
0.10200000000000001	0.18490132813649923
0.10300000000000001	0.1891802745260722
0.104	0.19347088994119213
0.105	0.19777376956117687
0.106	0.20208947068990557
0.107	0.20641851699350242
0.108	0.2107614022581412
0.109	0.21511859373465636
0.11	0.2194905351263189
0.111	0.22387764926759562
0.112	0.22828034053469487
0.11299999999999999	0.23269899702273955
0.11399999999999999	0.2371339925195922
0.11499999999999999	0.24158568830217694
0.11599999999999999	0.24605443477770242
0.11699999999999999	0.25054057298926474
0.118	0.2550444360028376
0.119	0.2595663501905544
0.12	0.26410663642340754
0.121	0.26866561118497184
0.122	0.2732435876164585
0.123	0.27784087650230316
0.124	0.28245778720456777
0.125	0.2870946285535838
0.126	0.29175170970164654
0.127	0.2964293409459395
0.128	0.30112783452639313
0.129	0.3058475054038122
0.13	0.3105886720231814
0.131	0.31535165706689405
0.132	0.32013678820234626
0.133	0.32494439882821863
0.134	0.32977482882364295
0.135	0.3346284253043834
0.136	0.33950554339013156
0.137	0.344406546987049
0.138	0.349331809589735
0.139	0.3542817151069112
0.14	0.35925665871526197
0.14100000000000001	0.36425704774605655
0.14200000000000002	0.36928330260942954
0.14300000000000002	0.37433585776147627
0.14400000000000002	0.3794151627196803
0.14500000000000002	0.384521683132586
0.14600000000000002	0.3896559019101162
0.14700000000000002	0.39481832042146725
0.148	0.40000945976816266
0.149	0.40522986214056833
0.15	0.41048009226698534
