# Supplementary material for: Thermodynamics of structure-forming systems
Source: Nat Commun. 2021 Feb 18;12:1127. doi: 10.1038/s41467-021-21272-7 (PMC7893045; doi:10.1038/s41467-021-21272-7)
Supplement: Supplementary file 3 — Source Data [file 41467_2021_21272_MOESM3_ESM.zip › Thermodynamics-of-structure-forming-systems/source_data/fig3/n50stabel.csv]

0.025	1.
0.026000000000000002	1.
0.027000000000000003	1.
0.028	1.
0.029	1.
0.030000000000000002	1.
0.031	1.
0.032	1.
0.033	1.
0.034	1.
0.035	1.
0.036000000000000004	1.
0.037000000000000005	1.
0.038000000000000006	1.
0.039	1.
0.04	1.
0.041	1.
0.042	1.
0.043000000000000003	1.
0.044	1.
0.045	1.
0.046	1.
0.047	1.
0.048	1.
0.049	1.
0.05	1.
0.051000000000000004	1.
0.052000000000000005	0.9999999999999963
0.053000000000000005	0.9999999999999923
0.054000000000000006	0.9999999999999841
0.055	0.9999999999999688
0.056	0.999999999999941
0.057	0.9999999999998894
0.058	0.9999999999997964
0.059000000000000004	0.9999999999996353
0.060000000000000005	0.9999999999993581
0.061000000000000006	0.9999999999988919
0.062	0.9999999999981194
0.063	0.9999999999968623
0.064	0.9999999999948461
0.065	0.9999999999916648
0.066	0.9999999999867146
0.067	0.9999999999791173
0.068	0.9999999999676079
0.069	0.9999999999503918
0.07	0.9999999999249435
0.07100000000000001	0.999999999887758
0.07200000000000001	0.9999999998340154
0.07300000000000001	0.999999999757158
0.07400000000000001	0.9999999996483464
0.07500000000000001	0.9999999994957836
0.07600000000000001	0.9999999992838545
0.07700000000000001	0.9999999989920773
0.078	0.9999999985937986
0.079	0.9999999980546108
0.08	0.9999999973304298
0.081	0.9999999963651799
0.082	0.9999999950880364
0.083	0.9999999934101395
0.084	0.9999999912207238
0.08499999999999999	0.9999999883825754
0.086	0.9999999847267342
0.087	0.9999999800463464
0.088	0.9999999740895745
0.089	0.9999999665514593
0.09	0.9999999570646178
0.091	0.9999999451886812
0.092	0.9999999303983305
0.093	0.9999999120698296
0.094	0.9999998894659073
0.095	0.9999998617188846
0.096	0.9999998278118906
0.097	0.9999997865580481
0.098	0.9999997365774944
0.099	0.9999996762721012
0.1	0.9999996037977548
0.101	0.9999995170340837
0.10200000000000001	0.9999994135514789
0.10300000000000001	0.9999992905753048
0.10400000000000001	0.9999991449471726
0.10500000000000001	0.9999989730831518
0.10600000000000001	0.9999987709288236
0.10700000000000001	0.9999985339110627
0.10800000000000001	0.9999982568864565
0.10900000000000001	0.9999979340862728
0.11000000000000001	0.9999975590578928
0.11100000000000002	0.9999971246026406
0.11200000000000002	0.9999966227099614
0.11299999999999999	0.9999960444878575
0.11399999999999999	0.9999953800895885
0.11499999999999999	0.9999946186365734
0.11599999999999999	0.9999937481374814
0.11699999999999999	0.9999927554034983
0.118	0.9999916259597766
0.119	0.9999903439530596
0.12	0.9999888920555173
0.121	0.9999872513648128
0.122	0.9999854013004349
0.123	0.9999833194963412
0.124	0.9999809816899746
0.125	0.9999783616076949
0.126	0.999975430846711
0.127	0.9999721587535632
0.128	0.9999685122992515
0.129	0.9999644559510723
0.13	0.9999599515412528
0.131	0.9999549581324524
0.132	0.9999494318802327
0.133	0.9999433258925556
0.134	0.9999365900863882
0.135	0.9999291710415019
0.136	0.9999210118515122
0.137	0.9999120519722304
0.138	0.9999022270673746
0.139	0.9998914688516805
0.14	0.9998797049314364
0.14100000000000001	0.9998668586424726
0.14200000000000002	0.9998528488855742
0.14300000000000002	0.999837589959349
0.14400000000000002	0.999820991390469
0.145	0.9998029577612663
0.146	0.9997833885345857
0.147	0.9997621778758166
0.148	0.9997392144719618
0.149	0.9997143813476146
0.15	0.9996875556776414
0.151	0.9996586085963911
0.152	0.9996274050031703
0.153	0.9995938033637167
0.154	0.9995576555073606
0.155	0.9995188064195318
0.156	0.9994770940292094
0.157	0.9994323489908936
0.158	0.9993843944606174
0.159	0.9993330458654627
0.16	0.999278110666016
0.161	0.999219388111126
0.162	0.9991566689842474
0.163	0.9990897353406618
0.164	0.9990183602347004
0.165	0.9989423074361191
0.166	0.9988613311346257
0.167	0.9987751756315195
0.168	0.9986835750173008
0.169	0.9985862528339993
0.16999999999999998	0.9984829217209136
0.17099999999999999	0.9983732830422444
0.172	0.9982570264951162
0.173	0.9981338296962279
0.174	0.9980033577452896
0.175	0.9978652627632363
0.176	0.9977191834030247
0.177	0.997564744330621
0.178	0.9974015556736056
0.179	0.9972292124345499
0.18	0.9970472938661005
0.181	0.9968553628043756
0.182	0.9966529649570197
0.183	0.9964396281418544
0.184	0.9962148614717082
0.185	0.9959781544805548
0.186	0.9957289761856088
0.187	0.9954667740794606
0.188	0.9951909730457547
0.189	0.9949009741911766
0.19	0.9945961535857676
0.191	0.9942758609026994
0.192	0.9939394179476237
0.193	0.9935861170666156
0.194	0.9932152194204009
0.195	0.9928259531111531
0.196	0.9924175111463942
0.197	0.9919890492227066
0.198	0.9915396833096941
0.199	0.9910684870121614
0.2	0.9905744886855323
0.20099999999999998	0.9900566682761677
0.20199999999999999	0.9895139538543544
0.20299999999999999	0.9889452178031642
0.204	0.9883492726211043
0.205	0.9877248662902407
0.206	0.9870706771542216
0.207	0.9863853082419863
0.208	0.9856672809628005
0.209	0.9849150280861593
0.21	0.9841268859056895
0.211	0.9833010854689177
0.212	0.9824357427339999
0.213	0.9815288474894058
0.214	0.9805782508420624
0.215	0.9795816510422385
0.216	0.9785365773676792
0.217	0.9774403717331793
0.218	0.9762901676215101
0.219	0.9750828658440208
0.22	0.9738151065287279
0.221	0.9724832365936501
0.222	0.9710832717840017
0.223	0.9696108521209413
0.224	0.9680611893091434
0.225	0.9664290042558494
0.226	0.9647084523303292
0.227	0.9628930332897292
0.228	0.9609754818422941
0.229	0.9589476335042597
0.23	0.9568002585706771
0.231	0.9545228544154063
0.232	0.9521033825749033
0.233	0.9495279315361208
0.23399999999999999	0.946780277828804
0.235	0.9438413052115991
0.236	0.9406882214774723
0.237	0.9372934793542813
0.238	0.9336232521473974
0.239	0.9296352165423132
0.24	0.9252752136845765
0.241	0.920472005359952
0.242	0.9151285998984651
0.243	0.9091069266944625
0.244	0.9021983049450331
0.245	0.89405926752165
0.246	0.8840445238926511
0.247	0.8706124690095514
0.248	0.8464034541517004
0.249	0.8299595708788184
0.25	0.8322339999213907
