# Supplementary material for: Thermodynamics of structure-forming systems
Source: Nat Commun. 2021 Feb 18;12:1127. doi: 10.1038/s41467-021-21272-7 (PMC7893045; doi:10.1038/s41467-021-21272-7)
Supplement: Supplementary file 3 — Source Data [file 41467_2021_21272_MOESM3_ESM.zip › Thermodynamics-of-structure-forming-systems/source_data/fig3/n50unstabel.csv]

0.2	0.4163435364953908
0.201	0.42180535630195237
0.202	0.4273016402764819
0.203	0.4328335758718738
0.20400000000000001	0.4384024037103527
0.20500000000000002	0.444009422566038
0.20600000000000002	0.44965599481803303
0.20700000000000002	0.455343552439602
0.20800000000000002	0.46107360359902877
0.20900000000000002	0.46684773995976414
0.21000000000000002	0.4726676447817595
0.21100000000000002	0.4785351019430841
0.21200000000000002	0.4844520060216009
0.21300000000000002	0.49042037360151824
0.21400000000000002	0.4964423560000714
0.21500000000000002	0.502520253646729
0.21600000000000003	0.508656532393029
0.21700000000000003	0.5148538420874983
0.21800000000000003	0.5211150378202345
0.219	0.527443204329362
0.22	0.5338416841720084
0.221	0.54031411040249
0.222	0.5468644446794828
0.223	0.5534970219548836
0.224	0.5602166031974275
0.225	0.5670284379987511
0.226	0.5739383394332694
0.227	0.5809527742461905
0.228	0.5880789723989389
0.229	0.5953250613159617
0.23	0.6027002320128819
0.231	0.6102149468909962
0.232	0.6178812027437115
0.233	0.6257128680547728
0.234	0.633726121988245
0.23500000000000001	0.6419400352809191
0.23600000000000002	0.6503773535119329
0.23700000000000002	0.6590655762738095
0.23800000000000002	0.6680384815982613
0.23900000000000002	0.677338343218883
0.24000000000000002	0.687019269553606
0.24100000000000002	0.6971524475840888
0.24200000000000002	0.7078348170085437
0.24300000000000002	0.719204395775955
0.244	0.7314698113994844
0.245	0.7449744771342981
0.246	0.7603636291022824
0.247	0.7791788174507618
0.248	0.8087796355508527
0.249	0.8299595799014537
0.25	0.8322339980588134
