# Supplementary material for: Thermodynamics of structure-forming systems
Source: Nat Commun. 2021 Feb 18;12:1127. doi: 10.1038/s41467-021-21272-7 (PMC7893045; doi:10.1038/s41467-021-21272-7)
Supplement: Supplementary file 3 — Source Data [file 41467_2021_21272_MOESM3_ESM.zip › Thermodynamics-of-structure-forming-systems/source_data/fig3/n50unstabel2.csv]

0.125	2.1083522501095207e-15
0.126	1.2924697071141057e-25
0.127	1.2737289708072063e-16
0.128	1.4202344363422703e-15
0.129	0.017105518453185017
0.13	0.0356992168010908
0.131	0.047811618603046745
0.132	0.05768483651826991
0.133	0.06632946495104099
0.134	0.07417899433653867
0.135	0.08146606839743513
0.136	0.08833231518820316
0.137	0.0948713310706575
0.138	0.10114866936276712
0.139	0.1072122796816669
0.14	0.1130984392929114
0.14100000000000001	0.11883534676538222
0.14200000000000002	0.12444541263481737
0.14300000000000002	0.12994678089721745
0.144	0.13535437468473888
0.145	0.1406806358935557
0.146	0.1459360613574092
0.147	0.1511295998866257
0.148	0.1562689517931786
0.149	0.1613607985857897
0.15	0.1664109817000882
0.151	0.1714246433975936
0.152	0.17640633915391885
0.153	0.18136012826486025
0.154	0.18628964760401232
0.155	0.19119817220068946
0.156	0.1960886654015915
0.157	0.20096382072241212
0.158	0.2058260970120898
0.159	0.21067774819248344
0.16	0.21552084856529458
0.161	0.2203573144719579
0.162	0.22518892293404444
0.163	0.230017327779008
0.164	0.23484407366047977
0.165	0.2396706083068277
0.166	0.24449829327196876
0.167	0.24932841341468426
0.168	0.2541621852943589
0.16899999999999998	0.25900076464008187
0.16999999999999998	0.2638452530248721
0.17099999999999999	0.2686967038562175
0.172	0.27355612777726757
0.173	0.2784244975590665
0.174	0.2833027525527522
0.175	0.28819180276104117
0.176	0.2930925325803886
0.177	0.298005804258553
0.178	0.3029324611067258
0.179	0.307873330500749
0.18	0.312829226702031
0.181	0.3178009535255145
0.182	0.3227893068793451
0.183	0.32779507719862344
0.184	0.3328190517937935
0.185	0.33786201713271835
0.186	0.3429247610742934
0.187	0.3480080750705821
0.188	0.35311275635377526
0.189	0.3582396101238862
0.19	0.36338945175290954
0.191	0.3685631090211998
0.192	0.37376142440210247
0.193	0.3789852574113313
0.194	0.38423548703830473
0.195	0.3895130142776187
0.196	0.39481876478004774
0.197	0.4001536916439917
0.198	0.4055187783701097
0.199	0.4109150420041237
0.2	0.4163435364953906
